# Supplementary material for: The relationship between urban residents’ physical exercise attitudes and sports consumption demands: the mediating role of physical activity level
Source: Front Psychol. 2024 Dec 4;15:1500150. doi: 10.3389/fpsyg.2024.1500150 (PMC11654591; doi:10.3389/fpsyg.2024.1500150)
Supplement: Supplementary file 1 [file Data_Sheet_1.xlsx]

## Sheet: Sheet 1
序号	IP省份	IP城市	IP地址	答题时长	居住地	年龄	性别	最常参与的运动项目	受教育程度	月收入水平	月消费水平	月体育消费水平	Q1	Q2	Q3	Q4	Q5	Q6	Q7	Q8	Q9	Q10	Q11	Q12	Q13	Q14	Q15	Q16	Q17	Q18	Q19	Q20	Q21	Q22	Q23	Q24	Q25	Q26	Q27	Q28	Q29	Q30	Q31	Q32	Q33	Q34	Q35	Q36	Q37
1	四川省	成都市		5分47秒	金牛区	21岁-30岁	男	网球	本科	＜3000元	1500元及以下	301-500元	3	2	2	3	3	1	2	4	5	3	1	1	3	2	3	3	3	4	4	2	3	2	4	3	4	2	2	4	2	3	3	4	3	2	2	3	3
2	四川省	成都市		4分46秒	青羊区	21岁-30岁	女	足球	研究生	＞10000元	1500元及以下	100元以下	3	3	3	3	3	3	3	3	5	3	2	4	4	4	4	4	4	3	4	3	4	3	4	4	3	3	4	4	2	4	3	3	3	3	3	4	4
3	四川省	成都市		5分54秒	金牛区	21岁-30岁	女	跳绳	本科	7001-10000元	1500元及以下	101-300元	3	3	2	2	4	1	1	2	4	3	2	3	1	1	1	3	3	3	4	3	2	2	4	3	2	2	1	4	1	4	5	4	3	4	1	4	4
4	四川省	成都市		4分38秒	锦江区	21岁-30岁	女	登山/徒步	高中/中专/高职/技校	3001-5000元	1500元及以下	100元以下	3	4	2	3	4	2	2	1	2	3	4	4	4	4	4	4	3	3	3	4	3	3	3	3	4	3	3	4	3	4	3	3	4	4	3	3	4
5	四川省	成都市		4分48秒	武侯区	21岁-30岁	女	乒乓球	本科	＞10000元	1501-2000元	100元以下	3	3	3	3	3	3	3	5	1	1	1	1	1	1	3	3	3	3	3	4	3	4	3	3	3	3	4	3	3	3	3	3	3	3	3	3	3
6	四川省	成都市		4分55秒	成华区	31岁-40岁	女	足球	大专	＞10000元	2001元以上	100元以下	4	4	4	4	4	4	4	1	1	5	4	4	4	4	4	4	4	4	4	4	4	4	4	4	2	4	2	4	4	4	4	4	4	4	4	4	4
7	四川省	成都市		3分33秒	武侯区	31岁-40岁	女	广场舞	本科	＞10000元	2001元以上	100元以下	1	5	1	1	5	5	1	1	1	1	1	2	1	1	1	5	5	1	1	5	5	5	1	1	1	1	5	5	1	5	1	1	1	1	5	1	5
8	四川省	成都市		5分5秒	武侯区	31岁-40岁	女	其他	初中及以下	7001-10000元	1501-2000元	100元以下	3	3	3	3	3	3	3	1	1	1	1	2	1	1	1	3	3	3	3	3	3	3	3	3	3	3	3	3	3	3	3	3	3	3	3	3	3
9	四川省	成都市		4分40秒	武侯区	31岁-40岁	女	跑步/散步/快走	本科	＞10000元	2001元以上	100元以下	3	3	3	3	3	3	3	1	4	2	2	2	2	2	2	4	2	3	3	4	3	2	3	3	3	3	2	4	1	4	3	3	3	4	2	3	3
10	四川省	成都市		3分35秒	金牛区	21岁-30岁	男	跑步/散步/快走	研究生	7001-10000元	1501-2000元	101-300元	3	4	2	5	4	1	1	3	4	4	4	4	4	1	4	5	4	4	5	3	2	2	3	3	4	2	2	5	1	5	4	5	4	3	1	5	5
11	四川省	成都市		5分50秒	锦江区	21岁-30岁	男	跳绳	本科	＞10000元	2001元以上	101-300元	4	4	2	3	5	1	2	4	5	2	2	3	3	2	3	5	5	4	4	2	3	1	4	5	5	3	1	4	1	5	4	4	4	2	2	5	5
12	四川省	成都市		4分7秒	武侯区	21岁-30岁	女	网球	大专	3001-5000元	1500元及以下	100元以下	2	3	1	3	4	1	2	2	3	2	1	3	1	1	5	4	3	3	3	4	1	2	3	3	2	1	2	5	1	5	3	3	3	4	2	4	5
13	四川省	成都市		3分33秒	成华区	21岁-30岁	男	其他	本科	5001-7000元	2001元以上	100元以下	3	4	2	3	4	4	4	1	2	1	2	2	2	2	2	5	5	2	5	5	2	2	5	5	5	2	5	5	2	2	2	5	5	5	5	3	3
14	四川省	成都市		3分33秒	武侯区	21岁-30岁	男	跑步/散步/快走	大专	5001-7000元	2001元以上	101-300元	4	4	2	3	4	2	2	4	4	3	4	4	2	2	3	5	4	4	4	3	3	1	4	4	4	4	1	5	1	4	4	4	4	3	3	5	5
15	四川省	成都市		5分4秒	锦江区	21岁-30岁	男	网球	本科	7001-10000元	2001元以上	501元以上	5	5	1	5	5	1	1	4	5	4	5	5	5	5	5	5	5	5	5	1	5	1	5	5	5	1	1	5	1	5	5	5	5	3	1	1	5
16	四川省	成都市		3分56秒	青羊区	21岁-30岁	女	羽毛球	高中/中专/高职/技校	＜3000元	2001元以上	301-500元	5	4	1	4	4	1	1	3	3	5	5	5	5	2	4	5	3	4	4	3	5	2	3	3	3	2	2	5	2	5	4	4	5	3	1	5	5
17	四川省	成都市		4分55秒	锦江区	21岁-30岁	男	游泳	大专	5001-7000元	2001元以上	301-500元	4	4	2	4	4	1	1	4	4	4	4	4	4	2	3	5	3	4	4	2	4	2	3	4	4	2	2	4	1	5	4	4	4	3	2	4	4
18	四川省	成都市		3分34秒	成华区	21岁-30岁	男	跑步/散步/快走	大专	＜3000元	2001元以上	100元以下	3	3	3	3	3	3	3	1	1	1	1	1	1	1	1	3	3	3	3	3	3	3	3	3	3	3	3	3	3	3	3	3	3	3	3	3	3
19	四川省	成都市		3分50秒	武侯区	21岁-30岁	女	网球	大专	3001-5000元	1500元及以下	101-300元	3	3	4	3	3	3	4	1	2	2	1	3	4	1	2	4	3	3	4	4	4	3	3	3	3	4	3	4	2	4	3	4	4	4	4	4	4
20	四川省	成都市		3分40秒	锦江区	21岁-30岁	女	武术/太极拳	本科	＜3000元	2001元以上	101-300元	3	4	3	4	3	2	4	4	5	4	4	1	4	1	1	4	3	4	4	3	3	2	4	4	4	3	2	4	3	4	3	4	4	3	2	4	4
21	四川省	成都市		4分53秒	锦江区	21岁-30岁	女	广场舞	初中及以下	3001-5000元	1501-2000元	301-500元	3	3	3	3	3	3	3	1	2	1	3	3	2	3	3	3	3	3	3	3	3	3	3	3	3	3	3	3	3	2	2	3	3	3	3	3	3
22	四川省	成都市		3分50秒	锦江区	21岁-30岁	男	广场舞	研究生	3001-5000元	2001元以上	501元以上	5	5	2	5	5	1	2	5	5	3	5	5	5	5	5	5	3	5	5	2	5	1	5	3	5	5	1	5	1	5	4	3	5	3	2	5	5
23	四川省	成都市		0分55秒	成华区	21岁-30岁	男	跳绳	研究生	5001-7000元	1501-2000元	100元以下	4	4	3	4	4	2	3	4	5	4	4	4	4	1	3	5	4	5	5	1	1	1	5	5	5	2	1	5	1	4	4	4	5	2	2	5	4
24	四川省	成都市		3分54秒	成华区	21岁-30岁	男	其他	高中/中专/高职/技校	＞10000元	2001元以上	100元以下	3	2	3	4	2	1	2	1	2	2	2	1	1	1	1	5	2	1	2	4	5	4	2	2	1	1	4	2	2	4	1	2	2	4	4	2	4
25	四川省	成都市		5分44秒	青羊区	21岁-30岁	男	其他	本科	7001-10000元	1501-2000元	100元以下	3	3	3	3	3	3	3	2	5	4	4	4	4	2	2	5	3	3	4	3	1	3	4	4	4	3	3	4	2	5	3	4	4	4	3	5	5
26	四川省	成都市		5分4秒	武侯区	21岁-30岁	女	武术/太极拳	高中/中专/高职/技校	＞10000元	2001元以上	100元以下	3	3	3	3	3	3	3	1	2	1	1	1	1	1	1	3	3	3	3	3	3	3	2	2	4	2	3	3	3	3	3	3	3	3	3	3	3
27	四川省	成都市		4分6秒	成华区	21岁-30岁	女	广场舞	大专	3001-5000元	1500元及以下	101-300元	3	3	2	3	4	2	3	1	4	3	3	3	3	3	3	4	4	3	3	4	3	2	3	3	4	2	3	4	2	4	2	3	4	4	2	4	4
28	四川省	成都市		3分43秒	锦江区	31岁-40岁	女	跑步/散步/快走	高中/中专/高职/技校	＜3000元	2001元以上	301-500元	3	3	2	2	3	4	4	3	5	5	3	4	3	2	3	4	2	3	3	1	3	4	3	3	3	2	2	4	3	2	3	3	3	3	3	3	3
29	四川省	成都市		4分54秒	金牛区	21岁-30岁	女	羽毛球	本科	＜3000元	2001元以上	100元以下	1	2	2	2	2	2	2	2	3	4	4	4	4	4	4	1	2	2	2	2	2	2	2	3	2	2	2	2	2	1	2	1	2	2	3	1	2
30	四川省	成都市		4分55秒	金牛区	21岁-30岁	女	足球	本科	＞10000元	2001元以上	101-300元	1	3	1	1	1	1	2	3	3	4	5	5	4	5	5	1	1	1	1	1	1	1	1	1	1	1	1	1	1	1	1	4	2	1	1	1	1
31	四川省	成都市		3分44秒	成华区	41岁-50岁	男	其他	大专	5001-7000元	2001元以上	101-300元	1	2	3	1	2	2	1	3	5	4	5	4	4	4	3	1	2	1	2	3	1	5	2	2	2	3	2	1	3	2	3	2	2	2	5	2	2
32	四川省	成都市		3分59秒	青羊区	21岁-30岁	男	广场舞	高中/中专/高职/技校	3001-5000元	1501-2000元	100元以下	2	3	1	3	3	2	2	4	3	4	4	4	4	4	4	2	2	2	2	3	2	2	2	2	4	2	3	3	2	2	4	2	4	3	2	2	3
33	四川省	成都市		4分49秒	武侯区	31岁-40岁	男	滑冰/滑板	大专	7001-10000元	2001元以上	100元以下	5	2	2	2	2	2	2	3	3	4	3	4	4	3	4	3	2	3	2	2	2	2	2	2	5	1	2	1	2	2	3	2	2	2	2	2	2
34	四川省	成都市		3分8秒	青羊区	21岁-30岁	女	乒乓球	本科	＞10000元	2001元以上	501元以上	5	2	2	2	2	1	2	4	5	4	4	4	4	5	5	2	2	3	2	2	4	1	2	1	2	3	3	2	1	2	2	3	3	2	1	2	1
35	四川省	成都市		3分39秒	金牛区	21岁-30岁	男	足球	大专	3001-5000元	2001元以上	100元以下	1	1	1	2	1	1	1	4	4	4	5	5	2	5	5	2	1	1	2	1	1	2	1	1	1	2	1	1	1	1	1	1	1	3	1	1	5
36	四川省	成都市		4分34秒	青羊区	18岁-20岁	女	广场舞	初中及以下	5001-7000元	1501-2000元	301-500元	1	1	3	1	1	2	5	3	5	4	4	5	5	5	5	1	1	1	1	2	1	1	1	1	1	1	1	1	1	2	1	1	1	1	1	2	1
37	四川省	成都市		8分59秒	成华区	21岁-30岁	女	滑冰/滑板	大专	5001-7000元	2001元以上	101-300元	3	3	4	2	1	2	3	4	5	4	3	3	3	4	4	3	4	3	2	4	4	3	3	3	2	3	3	4	3	3	3	2	3	4	3	3	3
38	四川省	成都市		4分58秒	金牛区	21岁-30岁	男	滑冰/滑板	大专	5001-7000元	2001元以上	100元以下	1	1	1	1	1	1	1	3	3	4	5	4	1	5	5	1	5	2	1	1	1	2	2	1	1	1	1	1	1	1	1	1	1	1	1	1	1
39	四川省	成都市		7分55秒	金牛区	31岁-40岁	男	登山/徒步	大专	＞10000元	2001元以上	100元以下	2	2	1	1	1	2	1	3	3	3	5	4	5	5	5	1	2	1	1	1	5	1	1	2	2	1	2	5	2	2	1	1	2	1	1	1	1
40	四川省	成都市		6分55秒	金牛区	31岁-40岁	男	网球	高中/中专/高职/技校	5001-7000元	1501-2000元	301-500元	2	4	2	3	2	4	4	2	3	3	5	4	3	2	2	3	3	2	3	3	3	3	3	3	2	3	4	2	3	4	4	3	3	3	4	3	4
41	四川省	成都市		4分45秒	金牛区	41岁-50岁	男	登山/徒步	高中/中专/高职/技校	5001-7000元	1501-2000元	301-500元	2	2	3	2	2	2	2	4	4	3	4	5	4	3	4	1	3	2	2	2	2	2	2	1	2	2	2	2	3	1	2	5	2	2	2	5	2
42	四川省	成都市		5分33秒	青羊区	41岁-50岁	女	滑冰/滑板	本科	7001-10000元	2001元以上	100元以下	1	2	2	1	1	1	3	4	4	3	5	5	5	5	5	1	1	1	1	1	1	1	1	1	1	1	1	1	1	1	1	2	1	1	1	3	1
43	四川省	成都市		5分46秒	金牛区	31岁-40岁	男	羽毛球	本科	＜3000元	2001元以上	100元以下	2	1	2	1	1	2	1	3	4	4	5	5	4	5	5	1	1	1	1	2	1	1	1	1	5	1	1	1	4	2	2	1	2	1	1	1	1
44	四川省	成都市		39分55秒	武侯区	21岁-30岁	女	网球	研究生	5001-7000元	2001元以上	301-500元	1	1	1	1	4	1	1	5	2	3	5	5	4	5	5	1	1	2	1	1	1	1	2	1	2	4	2	1	1	1	2	2	1	1	1	1	1
45	四川省	成都市		4分45秒	锦江区	18岁-20岁	女	网球	初中及以下	7001-10000元	1501-2000元	100元以下	3	2	2	3	2	2	4	4	3	4	4	4	3	4	4	5	2	2	3	2	2	2	2	1	1	1	2	3	2	2	4	1	5	2	2	2	2
46	四川省	成都市		4分59秒	青羊区	21岁-30岁	女	跳绳	本科	3001-5000元	2001元以上	101-300元	1	1	1	1	1	1	1	3	3	4	3	5	5	4	5	1	2	1	1	1	1	1	1	1	1	1	2	1	1	2	1	1	1	1	1	1	1
47	四川省	成都市		3分54秒	青羊区	21岁-30岁	男	登山/徒步	大专	＞10000元	2001元以上	100元以下	2	2	2	2	1	2	2	4	3	3	4	3	4	4	5	2	2	2	2	2	2	2	2	2	1	4	2	2	2	2	2	2	5	1	2	3	2
48	四川省	成都市		4分54秒	武侯区	41岁-50岁	女	网球	大专	3001-5000元	2001元以上	101-300元	1	1	1	1	5	1	1	3	5	4	5	5	5	3	5	1	1	1	1	1	1	1	1	1	1	2	2	2	1	1	1	1	1	1	2	1	1
49	四川省	成都市		3分45秒	锦江区	大于51岁	男	羽毛球	本科	7001-10000元	2001元以上	100元以下	3	3	3	2	3	3	2	1	3	4	3	3	3	2	3	3	2	4	3	3	2	3	5	3	3	3	2	3	3	2	3	3	3	3	3	3	4
50	四川省	成都市		4分55秒	青羊区	18岁-20岁	女	骑自行车	高中/中专/高职/技校	5001-7000元	1501-2000元	101-300元	4	1	3	1	1	1	1	2	3	3	5	5	5	5	5	1	1	1	1	1	2	1	1	5	2	1	1	1	1	1	1	2	1	2	1	1	1
51	四川省	成都市		5分47秒	青羊区	21岁-30岁	男	登山/徒步	本科	5001-7000元	2001元以上	100元以下	2	3	2	3	2	3	2	2	3	4	4	3	4	1	4	2	4	1	2	3	2	3	2	2	2	1	2	1	3	2	2	2	3	2	2	2	5
52	四川省	成都市		3分56秒	成华区	21岁-30岁	女	登山/徒步	本科	＞10000元	2001元以上	100元以下	1	1	1	1	1	1	1	3	3	3	2	2	5	5	5	1	1	1	1	2	1	1	3	2	1	1	2	2	1	2	3	1	1	1	5	1	1
53	四川省	成都市		3分56秒	金牛区	21岁-30岁	男	跑步/散步/快走	大专	7001-10000元	2001元以上	100元以下	1	1	1	2	2	2	1	3	4	4	4	5	5	5	4	1	5	1	1	1	1	1	1	1	1	1	1	2	1	1	1	1	1	2	1	1	1
54	四川省	成都市		3分54秒	锦江区	21岁-30岁	男	篮球	研究生	3001-5000元	2001元以上	501元以上	3	3	3	3	3	2	3	1	5	4	3	3	3	4	4	4	3	3	4	1	2	3	3	3	4	3	3	3	3	2	3	3	3	3	3	3	3
55	四川省	成都市		3分54秒	青羊区	31岁-40岁	男	足球	本科	3001-5000元	2001元以上	101-300元	4	2	3	1	2	2	2	2	3	3	1	4	5	4	4	2	3	2	3	2	3	2	5	2	3	3	1	2	3	2	2	2	2	3	1	4	2
56	四川省	成都市		3分47秒	青羊区	21岁-30岁	男	网球	本科	＜3000元	2001元以上	100元以下	2	3	2	1	2	2	3	2	3	4	4	4	4	3	4	2	1	4	2	1	3	2	2	2	2	2	3	2	3	2	2	2	2	2	1	2	3
57	四川省	成都市		3分44秒	武侯区	31岁-40岁	男	其他	本科	7001-10000元	2001元以上	100元以下	5	5	5	4	5	5	5	1	1	2	1	4	1	1	1	5	5	5	5	5	3	3	5	5	5	5	5	5	5	5	5	5	5	4	4	4	3
58	四川省	成都市		3分35秒	成华区	21岁-30岁	女	跳绳	本科	＜3000元	2001元以上	100元以下	3	3	4	4	3	3	4	2	3	3	3	3	3	3	3	3	3	3	2	5	3	4	3	3	3	3	3	3	2	3	3	2	3	3	3	3	3
59	四川省	成都市		4分33秒	金牛区	31岁-40岁	男	游泳	大专	3001-5000元	2001元以上	100元以下	2	1	1	1	1	2	4	3	4	5	5	4	5	4	5	1	1	1	2	5	1	1	2	1	2	1	1	2	1	1	2	1	1	1	1	1	1
60	四川省	成都市		3分59秒	青羊区	31岁-40岁	男	跑步/散步/快走	研究生	7001-10000元	2001元以上	101-300元	3	2	1	2	2	1	1	5	3	4	4	3	4	4	5	5	5	2	3	1	2	4	1	1	2	2	2	2	3	3	2	2	2	1	2	2	2
61	四川省	成都市		4分6秒	武侯区	21岁-30岁	男	瑜伽/普拉提	本科	＜3000元	2001元以上	301-500元	1	1	1	1	2	1	1	2	3	3	5	5	5	4	5	1	1	1	1	1	1	2	1	1	1	1	1	1	1	1	1	1	4	1	1	1	1
62	四川省	成都市		5分0秒	青羊区	21岁-30岁	女	健身房锻炼（如器械训练、有氧运动等）	本科	7001-10000元	2001元以上	100元以下	2	1	2	2	3	2	3	2	3	4	4	4	1	4	4	4	2	3	2	2	2	2	2	1	2	1	2	2	2	3	1	2	2	3	2	2	2
63	四川省	成都市		4分48秒	青羊区	大于51岁	男	瑜伽/普拉提	本科	＞10000元	2001元以上	301-500元	2	1	1	1	1	1	4	1	5	5	5	5	5	5	5	1	1	1	1	1	1	1	1	1	1	1	2	1	1	1	1	1	1	1	1	1	1
64	四川省	成都市		4分53秒	锦江区	18岁-20岁	男	跳绳	初中及以下	5001-7000元	1501-2000元	301-500元	3	4	3	5	4	4	5	5	5	5	2	4	1	1	2	3	4	5	4	4	3	4	5	4	4	4	4	3	4	4	4	1	4	4	4	4	4
65	四川省	成都市		4分54秒	锦江区	41岁-50岁	女	其他	高中/中专/高职/技校	5001-7000元	1501-2000元	100元以下	1	2	1	2	1	1	1	2	3	3	5	5	5	5	5	1	1	1	1	1	3	1	2	1	3	1	2	2	4	1	1	1	1	1	2	2	1
66	四川省	成都市		5分50秒	金牛区	大于51岁	女	滑冰/滑板	本科	3001-5000元	2001元以上	100元以下	4	4	1	5	4	4	4	2	5	4	2	2	2	2	2	4	5	4	3	4	4	4	3	3	4	4	4	3	4	4	5	5	3	4	3	4	3
67	四川省	成都市		4分55秒	成华区	41岁-50岁	女	游泳	大专	3001-5000元	2001元以上	100元以下	2	2	2	2	1	1	1	3	4	4	5	4	5	4	4	2	3	2	2	2	2	2	2	1	2	2	2	2	2	1	2	5	2	3	2	2	3
68	四川省	成都市		4分5秒	金牛区	41岁-50岁	女	跑步/散步/快走	高中/中专/高职/技校	3001-5000元	1501-2000元	100元以下	2	1	1	1	1	1	1	3	3	3	5	4	4	5	5	1	1	1	1	1	1	1	2	1	1	5	1	1	1	1	1	2	1	2	1	1	1
69	四川省	成都市		3分53秒	武侯区	31岁-40岁	女	武术/太极拳	高中/中专/高职/技校	5001-7000元	1501-2000元	100元以下	2	2	2	1	2	2	2	4	4	3	4	4	4	4	3	2	2	2	2	2	2	2	2	2	4	2	2	3	1	2	1	2	3	3	4	3	3
70	四川省	成都市		4分3秒	成华区	31岁-40岁	女	滑冰/滑板	大专	5001-7000元	2001元以上	101-300元	1	1	1	5	1	1	2	4	3	3	5	1	5	5	5	1	1	3	1	2	1	3	1	1	1	2	3	2	1	2	3	1	1	2	1	1	1
71	四川省	成都市		3分44秒	武侯区	31岁-40岁	女	篮球	本科	7001-10000元	2001元以上	501元以上	1	1	1	1	1	1	1	3	5	4	5	2	5	5	3	1	2	1	1	1	1	1	1	1	1	1	1	1	1	2	1	1	5	1	1	2	1
72	四川省	成都市		3分0秒	成华区	31岁-40岁	女	网球	大专	5001-7000元	2001元以上	100元以下	2	2	2	2	3	2	2	1	3	3	4	4	4	4	4	2	1	1	2	1	1	2	2	2	2	1	5	2	2	2	1	1	2	2	2	2	2
73	四川省	成都市		4分3秒	金牛区	41岁-50岁	女	滑冰/滑板	本科	3001-5000元	2001元以上	101-300元	3	4	3	3	3	1	1	2	3	3	3	4	4	4	4	4	2	1	2	2	5	1	2	2	2	2	5	5	2	2	2	1	2	2	3	2	2
74	四川省	成都市		4分55秒	锦江区	31岁-40岁	男	足球	本科	＜3000元	2001元以上	100元以下	1	2	2	3	3	4	2	2	3	4	5	4	4	1	4	2	5	2	1	2	2	2	2	2	1	3	2	4	2	5	2	2	1	3	2	2	2
75	四川省	成都市		3分46秒	成华区	31岁-40岁	男	瑜伽/普拉提	本科	5001-7000元	2001元以上	100元以下	2	2	5	3	5	2	3	2	3	4	3	4	4	1	3	2	1	3	2	2	2	2	1	2	2	2	2	2	1	2	2	2	2	2	1	2	2
76	四川省	成都市		3分44秒	武侯区	41岁-50岁	男	瑜伽/普拉提	本科	＞10000元	2001元以上	101-300元	3	2	1	2	2	1	2	3	4	4	4	4	4	4	3	1	2	3	1	2	2	2	1	2	2	1	5	2	3	2	2	2	2	2	2	3	3
77	四川省	成都市		4分45秒	金牛区	21岁-30岁	男	跑步/散步/快走	本科	＞10000元	2001元以上	100元以下	5	3	1	1	1	1	1	3	3	4	5	2	5	5	4	1	1	1	5	1	1	1	1	1	1	1	1	1	3	1	1	5	1	1	1	1	1
78	四川省	成都市		8分8秒	锦江区	21岁-30岁	男	滑冰/滑板	本科	5001-7000元	2001元以上	100元以下	1	3	2	3	5	2	2	2	3	4	4	4	3	4	4	1	2	2	2	2	2	2	2	2	2	2	3	4	3	2	2	5	2	2	2	2	3
79	四川省	成都市		35分43秒	锦江区	21岁-30岁	女	跳绳	本科	3001-5000元	2001元以上	100元以下	2	2	2	1	2	2	3	3	3	4	4	4	3	4	4	2	1	1	2	2	1	2	3	2	2	1	2	1	1	2	1	4	5	2	5	3	3
80	四川省	成都市		4分34秒	青羊区	31岁-40岁	男	其他	大专	7001-10000元	2001元以上	100元以下	2	2	1	1	1	1	2	2	3	3	5	5	5	4	4	1	1	1	2	2	1	1	1	1	1	1	1	1	1	1	2	2	2	1	1	1	2
81	四川省	成都市		3分45秒	武侯区	18岁-20岁	女	其他	高中/中专/高职/技校	3001-5000元	1501-2000元	100元以下	3	3	3	3	3	4	4	4	4	3	3	3	3	4	3	4	3	3	3	3	3	3	3	3	2	3	3	1	2	3	5	3	3	3	3	3	3
82	四川省	成都市		5分4秒	金牛区	31岁-40岁	女	篮球	本科	＞10000元	2001元以上	101-300元	2	2	3	3	2	2	5	3	3	4	4	4	4	4	4	2	2	2	2	2	2	3	3	2	2	2	1	2	2	2	2	2	2	1	2	2	2
83	四川省	成都市		4分54秒	锦江区	21岁-30岁	女	骑自行车	大专	＞10000元	2001元以上	101-300元	2	1	1	2	4	1	1	3	3	3	5	2	5	5	5	2	1	3	1	1	1	1	1	1	4	1	1	1	1	1	1	1	1	1	1	3	2
84	四川省	成都市		5分45秒	金牛区	大于51岁	男	足球	本科	5001-7000元	2001元以上	100元以下	2	2	1	1	1	2	3	2	4	5	4	4	4	4	3	2	2	2	2	2	2	2	1	2	1	2	3	4	1	1	2	2	3	1	2	2	2
85	四川省	成都市		5分0秒	成华区	31岁-40岁	男	登山/徒步	大专	3001-5000元	2001元以上	101-300元	2	2	2	1	2	1	2	4	4	3	4	4	3	3	4	2	2	2	1	1	3	2	3	2	2	2	3	1	1	1	2	2	2	2	2	1	1
86	四川省	成都市		4分59秒	成华区	18岁-20岁	女	网球	高中/中专/高职/技校	3001-5000元	1501-2000元	100元以下	2	2	2	2	2	3	3	2	4	3	3	4	3	3	3	3	3	3	4	3	3	3	3	3	2	2	4	4	3	5	3	1	3	1	2	3	2
87	四川省	成都市		4分49秒	金牛区	31岁-40岁	男	游泳	大专	7001-10000元	2001元以上	100元以下	2	2	2	2	2	2	3	3	3	4	5	4	3	5	3	2	1	2	2	2	1	3	2	1	1	2	2	3	5	2	1	2	2	1	3	2	2
88	四川省	成都市		4分54秒	锦江区	31岁-40岁	男	登山/徒步	本科	3001-5000元	2001元以上	100元以下	3	1	2	3	2	2	2	3	3	4	4	4	4	4	3	2	2	5	4	2	1	2	2	1	3	3	1	2	3	2	2	2	1	2	2	2	2
89	四川省	成都市		3分46秒	金牛区	21岁-30岁	男	健身房锻炼（如器械训练、有氧运动等）	高中/中专/高职/技校	7001-10000元	1501-2000元	100元以下	2	3	2	1	1	2	2	3	4	4	4	4	4	4	1	2	2	2	2	2	2	2	2	3	2	2	2	2	2	3	2	3	3	2	2	3	2
90	四川省	成都市		3分59秒	成华区	41岁-50岁	女	骑自行车	研究生	3001-5000元	2001元以上	301-500元	5	2	3	3	3	2	4	2	1	2	2	4	3	3	3	4	1	3	3	2	3	3	3	3	3	3	3	2	3	3	3	3	2	3	3	3	3
91	四川省	成都市		3分55秒	锦江区	41岁-50岁	女	网球	本科	5001-7000元	2001元以上	100元以下	1	1	1	1	2	1	1	4	4	4	4	5	4	5	5	2	1	1	3	1	1	1	5	1	1	1	1	1	3	1	2	1	1	1	1	1	1
92	四川省	成都市		3分54秒	青羊区	大于51岁	女	广场舞	高中/中专/高职/技校	＜3000元	1501-2000元	101-300元	3	2	3	3	5	3	3	1	1	2	2	2	3	3	3	3	4	3	3	3	3	3	3	2	3	3	3	3	3	2	3	1	3	3	4	3	1
93	四川省	成都市		4分58秒	武侯区	18岁-20岁	男	滑冰/滑板	高中/中专/高职/技校	7001-10000元	1501-2000元	100元以下	2	3	4	4	3	3	4	2	4	3	3	3	2	4	3	3	3	3	3	3	5	4	3	3	2	4	3	3	3	4	3	4	2	2	3	3	2
94	四川省	成都市		4分55秒	成华区	21岁-30岁	男	网球	本科	＜3000元	2001元以上	100元以下	4	2	2	2	1	2	2	2	3	4	4	4	4	5	4	2	1	3	2	2	2	2	3	2	3	4	2	2	2	2	2	2	2	2	2	4	2
95	四川省	成都市		4分50秒	成华区	21岁-30岁	女	骑自行车	高中/中专/高职/技校	3001-5000元	1501-2000元	100元以下	1	2	2	2	3	2	2	2	4	3	4	4	3	5	3	3	2	2	3	5	2	2	2	2	1	2	3	2	2	2	4	1	2	2	1	3	2
96	四川省	成都市		4分56秒	青羊区	21岁-30岁	男	其他	研究生	5001-7000元	2001元以上	100元以下	2	2	2	2	2	2	2	2	2	3	4	4	4	4	4	1	2	2	2	2	3	2	2	1	1	5	3	3	4	4	2	1	1	2	2	2	2
97	四川省	成都市		3分47秒	金牛区	31岁-40岁	女	瑜伽/普拉提	本科	＜3000元	2001元以上	100元以下	3	2	2	4	3	3	3	4	5	4	3	3	2	5	3	4	3	2	3	3	3	3	2	3	3	3	3	3	3	3	3	4	3	5	3	3	3
98	四川省	成都市		3分39秒	锦江区	18岁-20岁	男	网球	高中/中专/高职/技校	＜3000元	2001元以上	101-300元	1	1	1	1	1	1	1	2	3	3	1	5	5	5	5	1	1	2	1	1	1	2	1	4	1	1	1	2	1	1	1	1	1	5	1	1	1
99	四川省	成都市		3分47秒	青羊区	31岁-40岁	女	网球	本科	3001-5000元	2001元以上	100元以下	2	2	2	2	1	2	2	2	3	4	5	4	5	2	3	2	1	5	5	2	2	4	2	2	3	2	5	3	4	3	2	1	2	1	2	2	2
100	四川省	成都市		3分55秒	锦江区	31岁-40岁	男	足球	高中/中专/高职/技校	7001-10000元	1501-2000元	100元以下	1	5	1	5	1	1	4	2	4	4	5	5	5	5	5	1	4	1	1	1	1	2	1	1	2	1	1	2	1	1	2	1	2	1	1	1	1
101	四川省	成都市		3分50秒	成华区	31岁-40岁	男	网球	高中/中专/高职/技校	5001-7000元	2001元以上	100元以下	2	1	1	1	2	1	2	2	5	4	5	5	5	5	5	1	1	1	1	1	1	2	1	1	1	1	1	1	1	3	1	2	1	1	1	2	1
102	四川省	成都市		3分30秒	武侯区	21岁-30岁	男	游泳	本科	3001-5000元	2001元以上	100元以下	2	1	2	3	2	5	3	2	3	4	4	5	4	4	4	2	1	2	1	1	2	1	3	2	2	4	3	2	2	1	2	3	1	2	3	2	2
103	四川省	成都市		3分45秒	锦江区	31岁-40岁	男	篮球	高中/中专/高职/技校	＞10000元	1501-2000元	101-300元	3	3	2	2	2	2	3	4	5	4	2	3	2	3	3	3	2	3	3	3	3	3	2	3	3	3	2	3	3	2	4	3	3	3	3	2	4
104	四川省	成都市		3分9秒	金牛区	41岁-50岁	男	其他	大专	＜3000元	2001元以上	101-300元	3	1	2	2	3	2	2	3	3	3	3	4	4	4	2	5	2	5	2	2	5	2	3	2	1	2	3	2	3	2	3	2	2	1	2	5	2
105	四川省	成都市		3分45秒	武侯区	41岁-50岁	男	瑜伽/普拉提	本科	＜3000元	2001元以上	100元以下	2	2	2	2	1	2	2	4	4	4	4	5	4	4	4	4	2	2	2	2	1	3	2	2	2	2	2	3	3	2	2	3	2	2	2	2	2
106	四川省	成都市		4分5秒	成华区	31岁-40岁	男	骑自行车	大专	3001-5000元	2001元以上	301-500元	3	3	4	4	5	3	4	3	2	3	2	2	1	2	2	4	5	5	2	4	4	4	2	4	3	3	4	4	4	4	4	5	4	4	4	4	4
107	四川省	成都市		4分44秒	成华区	18岁-20岁	女	滑冰/滑板	高中/中专/高职/技校	＜3000元	2001元以上	101-300元	2	2	2	2	2	2	2	4	3	4	3	4	4	4	3	4	2	2	2	1	2	2	2	2	2	4	2	2	1	3	2	4	2	2	2	1	3
108	四川省	成都市		3分7秒	武侯区	21岁-30岁	男	羽毛球	本科	7001-10000元	2001元以上	100元以下	4	1	2	3	2	3	2	2	3	4	4	4	4	4	3	2	2	2	2	2	2	2	2	2	2	3	5	1	1	2	2	3	2	3	3	3	3
109	四川省	成都市		3分34秒	青羊区	31岁-40岁	男	其他	本科	7001-10000元	2001元以上	101-300元	1	1	1	5	1	1	2	2	3	3	4	4	5	5	4	2	1	2	5	1	1	2	1	1	1	3	4	2	4	1	1	1	1	1	1	1	2
110	四川省	成都市		0分54秒	成华区	31岁-40岁	男	跳绳	高中/中专/高职/技校	3001-5000元	1501-2000元	100元以下	3	2	2	1	2	1	2	3	4	4	4	4	4	4	4	1	2	5	2	2	1	2	3	2	3	2	2	2	2	3	2	2	2	2	2	1	2
111	四川省	成都市		4分44秒	武侯区	41岁-50岁	男	乒乓球	大专	3001-5000元	2001元以上	100元以下	2	1	1	2	1	1	1	3	5	4	5	4	5	4	4	2	1	1	4	4	1	5	2	1	5	1	2	2	2	1	2	3	1	1	1	1	2
112	四川省	成都市		3分45秒	青羊区	41岁-50岁	男	网球	大专	3001-5000元	2001元以上	100元以下	4	1	2	2	1	1	1	4	4	3	5	5	5	4	5	4	2	4	1	1	1	1	1	1	1	1	1	1	2	1	1	1	5	1	5	2	1
113	四川省	成都市		3分40秒	锦江区	18岁-20岁	男	网球	初中及以下	7001-10000元	1501-2000元	100元以下	2	1	1	1	1	1	1	1	5	4	1	5	5	5	4	5	4	1	5	4	1	1	1	1	5	1	1	1	1	1	2	3	1	1	2	3	1
114	四川省	成都市		3分44秒	武侯区	21岁-30岁	男	篮球	本科	7001-10000元	2001元以上	100元以下	1	1	2	1	1	1	1	4	4	3	5	5	5	5	1	1	1	1	1	1	2	2	1	1	1	1	1	2	2	1	1	1	1	2	1	5	1
115	四川省	成都市		3分56秒	武侯区	41岁-50岁	女	网球	本科	5001-7000元	2001元以上	100元以下	1	1	1	5	1	1	1	2	3	3	5	5	5	5	4	1	1	1	1	1	3	1	1	1	2	1	1	1	1	2	1	1	1	1	1	4	1
116	四川省	成都市		3分45秒	锦江区	21岁-30岁	女	篮球	高中/中专/高职/技校	＜3000元	1501-2000元	301-500元	1	2	1	1	1	2	1	4	5	4	5	4	5	5	5	3	5	1	1	1	1	1	1	1	1	1	2	2	2	2	1	1	2	1	5	4	1
117	四川省	成都市		3分4秒	成华区	21岁-30岁	男	羽毛球	大专	3001-5000元	2001元以上	101-300元	1	1	1	1	1	1	1	2	4	4	5	5	4	5	4	1	1	5	1	1	3	1	1	2	1	1	1	1	1	1	1	3	2	1	1	1	1
118	四川省	成都市		4分5秒	青羊区	21岁-30岁	男	骑自行车	本科	＞10000元	2001元以上	100元以下	2	4	1	5	2	2	2	2	3	4	4	4	4	4	4	5	2	2	1	2	2	2	2	2	2	2	2	3	5	3	3	2	2	2	3	2	1
119	四川省	成都市		3分4秒	青羊区	大于51岁	男	登山/徒步	高中/中专/高职/技校	7001-10000元	1501-2000元	100元以下	4	5	4	4	3	4	5	1	5	4	1	2	4	2	2	4	4	5	4	3	4	5	4	4	4	4	5	4	1	3	4	4	5	3	4	4	3
120	四川省	成都市		3分5秒	武侯区	21岁-30岁	女	健身房锻炼（如器械训练、有氧运动等）	本科	＜3000元	2001元以上	100元以下	3	2	1	1	2	1	3	1	3	3	5	5	5	5	5	1	1	1	2	1	1	1	1	2	4	1	1	1	1	1	1	1	1	1	1	1	1
121	四川省	成都市		3分48秒	锦江区	21岁-30岁	女	骑自行车	研究生	＜3000元	2001元以上	301-500元	3	3	1	2	2	3	3	3	3	4	3	3	3	4	3	3	3	2	3	3	2	3	3	3	3	3	4	2	2	3	3	4	4	3	3	4	3
122	四川省	成都市		4分6秒	成华区	21岁-30岁	男	登山/徒步	本科	3001-5000元	2001元以上	100元以下	1	2	2	1	2	2	2	4	2	3	2	2	4	4	4	1	2	1	1	4	2	2	2	1	2	1	2	2	3	2	2	2	2	2	2	2	2
123	四川省	成都市		3分30秒	青羊区	31岁-40岁	男	武术/太极拳	大专	7001-10000元	2001元以上	100元以下	1	1	1	1	2	1	4	3	3	4	5	5	4	5	5	2	1	1	1	1	2	1	1	1	1	1	3	1	1	1	1	5	5	1	1	1	1
124	四川省	成都市		3分49秒	成华区	18岁-20岁	男	羽毛球	高中/中专/高职/技校	5001-7000元	2001元以上	100元以下	3	1	1	1	1	1	5	2	4	3	5	1	5	5	5	2	1	1	1	4	2	1	4	1	1	1	2	1	1	1	1	1	2	1	3	3	2
125	四川省	成都市		3分4秒	成华区	31岁-40岁	女	武术/太极拳	本科	5001-7000元	2001元以上	100元以下	5	2	2	3	3	3	2	2	3	4	4	4	4	4	4	3	1	2	2	2	1	2	1	5	5	1	2	2	3	2	3	2	2	2	5	2	1
126	四川省	成都市		3分8秒	成华区	41岁-50岁	女	滑冰/滑板	本科	＞10000元	2001元以上	100元以下	2	2	1	2	2	2	2	3	4	3	4	4	2	4	5	2	2	2	2	1	2	2	2	2	2	2	2	1	1	1	2	2	2	2	1	2	2
127	四川省	成都市		3分45秒	锦江区	41岁-50岁	女	骑自行车	本科	3001-5000元	2001元以上	100元以下	2	2	1	2	2	2	2	2	3	3	1	4	5	4	4	3	1	2	2	3	2	2	2	2	1	2	2	3	2	3	2	2	2	4	3	2	2
128	四川省	成都市		3分4秒	锦江区	18岁-20岁	男	滑冰/滑板	高中/中专/高职/技校	5001-7000元	2001元以上	100元以下	1	1	1	3	1	1	1	2	4	4	5	5	5	5	5	2	2	3	1	1	1	2	3	1	1	1	2	1	1	1	1	2	2	1	1	1	1
129	四川省	成都市		3分45秒	青羊区	31岁-40岁	男	篮球	大专	5001-7000元	2001元以上	100元以下	1	1	2	1	1	1	2	4	3	3	2	5	5	5	5	1	2	2	1	1	1	1	1	1	4	1	1	1	1	1	1	1	2	1	1	1	2
130	四川省	成都市		4分33秒	成华区	18岁-20岁	男	游泳	高中/中专/高职/技校	＜3000元	1501-2000元	301-500元	3	3	3	3	3	3	3	4	4	3	2	3	4	3	3	2	3	3	3	3	4	3	3	3	1	3	3	3	1	3	5	3	3	3	3	1	3
131	四川省	成都市		5分38秒	青羊区	21岁-30岁	男	羽毛球	本科	3001-5000元	2001元以上	101-300元	5	1	2	2	2	5	2	3	3	3	4	4	4	4	4	2	2	2	2	2	3	2	3	2	2	4	2	2	2	2	2	1	5	2	2	2	2
132	四川省	成都市		3分46秒	成华区	18岁-20岁	女	网球	初中及以下	3001-5000元	1500元及以下	100元以下	1	2	1	2	2	1	1	4	2	3	5	4	5	4	5	3	1	1	2	2	1	1	1	1	1	1	1	1	1	1	1	2	1	1	4	2	1
133	四川省	成都市		3分30秒	金牛区	31岁-40岁	女	篮球	高中/中专/高职/技校	3001-5000元	1501-2000元	101-300元	1	1	1	2	1	1	1	2	4	4	5	5	5	2	2	2	1	1	1	1	3	1	1	1	1	3	1	1	2	2	1	2	1	1	1	1	1
134	四川省	成都市		3分45秒	金牛区	41岁-50岁	女	登山/徒步	大专	7001-10000元	2001元以上	101-300元	3	4	3	3	2	3	3	4	4	4	3	3	4	2	3	2	4	3	5	3	3	4	3	3	3	2	4	3	3	3	2	4	3	2	1	3	3
135	四川省	成都市		3分9秒	青羊区	21岁-30岁	男	跑步/散步/快走	高中/中专/高职/技校	5001-7000元	1501-2000元	100元以下	2	1	1	1	2	1	1	2	4	4	4	5	5	5	4	1	1	1	1	2	1	2	1	1	1	1	1	1	1	1	2	1	1	2	5	1	1
136	四川省	成都市		3分34秒	成华区	21岁-30岁	女	滑冰/滑板	大专	＞10000元	2001元以上	101-300元	3	3	3	2	3	4	5	3	4	3	3	4	3	3	3	3	3	3	3	4	4	3	3	3	3	2	3	3	3	4	4	2	5	3	4	4	3
137	四川省	成都市		3分43秒	金牛区	41岁-50岁	女	其他	本科	7001-10000元	2001元以上	301-500元	3	3	2	3	3	4	3	4	5	4	3	3	3	3	3	3	2	1	3	3	3	3	3	3	3	3	3	3	3	1	1	3	3	3	3	2	3
138	四川省	成都市		3分35秒	成华区	31岁-40岁	女	瑜伽/普拉提	本科	＜3000元	2001元以上	100元以下	3	2	2	2	4	2	2	2	3	4	3	4	4	4	4	3	2	2	2	3	2	2	2	2	2	2	4	2	4	2	2	2	2	1	2	3	2
139	四川省	成都市		3分35秒	成华区	31岁-40岁	女	健身房锻炼（如器械训练、有氧运动等）	大专	＞10000元	2001元以上	100元以下	2	3	2	3	2	2	1	2	3	4	5	4	4	4	4	3	2	2	2	2	1	2	2	2	3	2	2	2	1	2	2	2	4	3	3	2	2
140	四川省	成都市		4分48秒	成华区	21岁-30岁	男	广场舞	大专	＜3000元	2001元以上	100元以下	1	1	1	1	1	1	2	2	3	3	5	5	2	5	5	1	2	1	1	2	1	2	1	1	2	1	2	1	2	1	1	4	1	3	1	1	1
141	四川省	成都市		3分34秒	武侯区	31岁-40岁	男	滑冰/滑板	高中/中专/高职/技校	＜3000元	2001元以上	100元以下	3	1	2	5	2	2	3	2	4	3	4	4	4	4	4	1	1	3	1	2	2	2	2	5	2	2	2	1	2	1	2	2	2	2	2	3	2
142	四川省	成都市		3分59秒	锦江区	21岁-30岁	女	登山/徒步	本科	＞10000元	2001元以上	100元以下	1	1	1	1	1	1	1	4	3	3	5	5	4	5	5	1	1	1	1	2	2	1	1	1	1	1	1	2	1	1	1	1	1	1	2	2	1
143	四川省	成都市		4分44秒	锦江区	21岁-30岁	女	登山/徒步	高中/中专/高职/技校	7001-10000元	1501-2000元	100元以下	2	3	2	2	2	5	2	3	3	3	3	4	4	4	3	2	3	3	3	5	1	1	2	4	2	2	2	2	4	2	5	2	2	1	2	2	2
144	四川省	成都市		3分58秒	武侯区	31岁-40岁	女	篮球	本科	3001-5000元	2001元以上	100元以下	2	3	3	2	3	2	1	2	3	4	4	4	4	4	4	1	2	5	3	2	1	2	2	2	2	4	5	2	2	2	1	3	5	2	2	2	4
145	四川省	成都市		3分37秒	金牛区	18岁-20岁	男	网球	高中/中专/高职/技校	3001-5000元	1501-2000元	100元以下	2	2	2	2	2	1	2	3	3	3	4	3	3	4	2	1	2	1	2	2	1	1	3	2	2	3	5	1	2	2	2	2	2	3	2	2	3
146	四川省	成都市		3分35秒	武侯区	41岁-50岁	女	瑜伽/普拉提	大专	7001-10000元	2001元以上	100元以下	2	2	2	2	5	4	3	4	3	3	4	5	4	5	4	2	3	1	2	2	3	2	2	2	2	1	3	3	5	2	2	2	4	2	3	2	2
147	四川省	成都市		3分43秒	成华区	21岁-30岁	女	滑冰/滑板	大专	＜3000元	2001元以上	301-500元	2	4	2	2	2	5	5	3	5	5	5	4	3	4	4	2	2	1	3	2	1	2	2	2	1	2	2	5	2	2	3	2	2	2	2	2	2
148	四川省	成都市		0分58秒	锦江区	21岁-30岁	女	健身房锻炼（如器械训练、有氧运动等）	本科	＜3000元	2001元以上	101-300元	2	2	5	1	2	4	3	2	3	3	4	4	5	3	4	2	3	2	2	3	2	2	2	2	2	1	3	2	2	2	2	1	2	5	2	2	2
149	四川省	成都市		3分50秒	武侯区	21岁-30岁	男	跑步/散步/快走	本科	＜3000元	2001元以上	100元以下	3	2	2	3	5	2	1	2	3	4	4	4	4	4	4	2	1	2	1	2	2	2	2	3	1	2	2	5	3	2	4	2	3	3	2	2	2
150	四川省	成都市		3分5秒	成华区	31岁-40岁	女	跑步/散步/快走	大专	7001-10000元	2001元以上	100元以下	2	2	2	3	2	2	1	3	3	4	4	4	4	4	5	2	2	2	3	2	2	2	1	2	2	2	5	2	1	2	2	3	2	2	2	2	2
151	四川省	成都市		3分34秒	青羊区	31岁-40岁	男	跑步/散步/快走	本科	＜3000元	2001元以上	100元以下	2	2	1	2	1	2	1	2	3	3	4	5	5	4	4	3	2	2	2	2	2	2	2	2	2	2	2	5	3	2	3	1	5	2	2	3	3
152	四川省	成都市		3分55秒	青羊区	大于51岁	女	足球	本科	5001-7000元	2001元以上	301-500元	3	2	3	1	5	1	2	3	4	4	5	5	5	5	5	1	1	1	1	1	2	1	1	1	1	1	1	1	2	1	1	1	3	1	1	1	2
153	四川省	成都市		3分44秒	青羊区	41岁-50岁	男	其他	大专	＞10000元	2001元以上	301-500元	1	1	1	1	1	1	1	4	3	4	5	2	2	5	4	5	1	1	1	1	1	1	1	4	1	1	1	1	1	1	2	1	1	2	1	1	4
154	四川省	成都市		3分6秒	武侯区	41岁-50岁	男	瑜伽/普拉提	高中/中专/高职/技校	7001-10000元	1501-2000元	101-300元	3	3	3	3	3	1	4	4	5	5	3	2	5	3	3	3	1	3	3	3	3	4	4	4	3	4	3	3	3	3	3	3	3	3	3	3	2
155	四川省	成都市		3分37秒	锦江区	18岁-20岁	男	游泳	高中/中专/高职/技校	7001-10000元	1501-2000元	100元以下	3	4	3	3	3	3	4	3	2	3	3	3	2	3	3	2	2	2	4	3	3	3	3	5	3	4	3	5	2	3	3	3	2	3	3	3	3
156	四川省	成都市		3分39秒	武侯区	21岁-30岁	男	瑜伽/普拉提	本科	＜3000元	2001元以上	101-300元	2	2	2	2	2	2	2	2	4	4	4	4	4	1	4	2	2	1	3	1	3	2	1	3	3	3	3	2	2	2	2	3	2	2	2	2	1
157	四川省	成都市		3分37秒	锦江区	41岁-50岁	女	网球	研究生	＜3000元	2001元以上	100元以下	4	4	4	4	5	1	4	4	5	5	2	2	4	2	2	2	4	4	4	5	3	5	4	4	4	5	5	4	4	5	4	3	4	4	4	4	4
158	四川省	成都市		3分46秒	青羊区	21岁-30岁	女	篮球	本科	5001-7000元	2001元以上	100元以下	4	2	2	2	1	3	3	2	3	4	3	4	3	4	4	1	2	3	1	2	2	2	2	2	4	4	2	2	2	2	2	2	3	2	2	2	2
159	四川省	成都市		3分46秒	成华区	31岁-40岁	女	滑冰/滑板	高中/中专/高职/技校	3001-5000元	1501-2000元	301-500元	1	1	1	1	1	1	1	4	3	4	5	5	4	5	5	1	2	1	1	1	1	1	1	2	5	1	4	2	2	1	1	2	1	1	1	1	2
160	四川省	成都市		3分49秒	成华区	31岁-40岁	女	其他	本科	7001-10000元	2001元以上	301-500元	1	2	1	1	1	1	1	4	3	4	4	5	1	5	1	1	3	1	1	1	1	1	3	1	1	1	1	1	2	1	4	1	1	1	1	1	1
161	四川省	成都市		0分58秒	金牛区	21岁-30岁	男	滑冰/滑板	本科	＞10000元	2001元以上	100元以下	2	2	2	2	2	2	1	3	3	3	5	5	4	2	4	2	4	3	4	2	2	5	1	1	1	2	1	4	2	2	1	2	2	2	2	2	2
162	四川省	成都市		3分7秒	金牛区	31岁-40岁	男	登山/徒步	本科	＞10000元	2001元以上	100元以下	5	1	2	1	4	3	1	2	3	3	5	5	5	5	5	1	1	1	1	1	1	1	1	1	1	1	1	1	1	1	1	1	2	1	1	2	2
163	四川省	成都市		3分48秒	成华区	21岁-30岁	女	游泳	大专	＞10000元	2001元以上	100元以下	2	1	2	2	1	2	1	1	5	4	5	5	5	5	5	1	3	1	2	1	1	1	1	1	2	2	1	1	1	1	1	1	1	1	2	2	2
164	四川省	成都市		3分45秒	成华区	31岁-40岁	男	跳绳	高中/中专/高职/技校	＞10000元	1501-2000元	100元以下	1	1	1	1	2	1	2	2	3	4	5	5	5	5	5	1	1	1	1	3	2	1	1	2	1	1	1	5	4	1	1	1	1	2	1	1	1
165	四川省	成都市		3分40秒	成华区	31岁-40岁	女	网球	大专	5001-7000元	2001元以上	101-300元	2	4	4	2	3	3	2	2	3	4	4	4	2	5	4	1	2	2	3	1	2	4	2	3	2	2	3	3	3	2	2	2	3	1	2	3	2
166	四川省	成都市		4分3秒	武侯区	41岁-50岁	女	瑜伽/普拉提	本科	＞10000元	2001元以上	100元以下	2	3	3	3	3	4	3	2	4	4	3	4	3	3	3	3	3	4	3	3	4	3	3	1	4	4	2	3	4	3	3	3	3	4	3	3	4
167	四川省	成都市		3分50秒	成华区	41岁-50岁	女	游泳	本科	5001-7000元	2001元以上	100元以下	2	2	3	1	1	2	2	3	4	3	4	4	4	4	4	3	2	2	2	2	2	3	2	2	2	2	3	2	2	1	3	2	2	1	2	2	2
168	四川省	成都市		3分59秒	成华区	21岁-30岁	女	健身房锻炼（如器械训练、有氧运动等）	高中/中专/高职/技校	7001-10000元	1501-2000元	100元以下	1	1	1	1	1	1	1	3	3	3	5	5	5	4	5	1	4	1	2	1	2	1	1	1	1	1	1	2	2	1	1	1	5	1	1	1	1
169	四川省	成都市		3分50秒	青羊区	18岁-20岁	男	健身房锻炼（如器械训练、有氧运动等）	高中/中专/高职/技校	3001-5000元	1501-2000元	100元以下	2	2	3	2	3	2	2	4	4	4	4	4	4	5	4	2	2	4	2	2	2	2	2	2	3	2	2	2	2	2	2	3	3	3	2	2	1
170	四川省	成都市		3分54秒	锦江区	41岁-50岁	男	登山/徒步	大专	5001-7000元	2001元以上	100元以下	2	2	4	2	2	2	2	1	4	3	4	5	5	4	4	2	1	1	2	1	2	2	2	3	2	1	1	2	2	2	2	2	3	3	1	2	1
171	四川省	成都市		3分49秒	武侯区	大于51岁	男	骑自行车	初中及以下	5001-7000元	1500元及以下	101-300元	3	2	1	2	3	2	3	1	2	2	4	3	4	4	4	2	3	2	1	2	2	3	2	2	3	5	2	2	1	3	2	2	2	3	2	2	3
172	四川省	成都市		0分48秒	青羊区	18岁-20岁	女	跳绳	高中/中专/高职/技校	＜3000元	1501-2000元	100元以下	3	2	2	2	2	1	1	4	4	3	4	3	3	5	4	2	2	2	1	2	4	2	2	2	2	3	2	2	3	1	2	2	2	1	2	2	2
173	四川省	成都市		4分4秒	青羊区	31岁-40岁	女	瑜伽/普拉提	大专	＞10000元	2001元以上	100元以下	1	1	1	1	1	2	2	3	3	3	5	5	5	5	4	4	1	5	1	1	2	1	1	1	1	1	1	1	1	1	1	2	1	2	1	2	1
174	四川省	成都市		3分34秒	锦江区	31岁-40岁	女	滑冰/滑板	本科	7001-10000元	2001元以上	100元以下	1	4	2	2	3	1	2	2	3	4	4	4	4	3	5	2	1	2	1	3	2	3	3	3	1	2	2	4	2	2	4	2	3	2	2	3	2
175	四川省	成都市		3分4秒	成华区	21岁-30岁	女	骑自行车	本科	＜3000元	2001元以上	301-500元	2	2	2	2	3	2	2	3	3	3	4	4	4	4	4	2	3	2	2	3	2	2	2	1	2	2	1	3	2	2	2	2	2	2	2	3	2
176	四川省	成都市		4分44秒	锦江区	31岁-40岁	女	篮球	本科	3001-5000元	2001元以上	100元以下	1	1	1	1	1	1	1	4	3	4	3	5	5	4	1	1	4	1	2	1	1	1	1	1	1	1	1	1	2	1	1	1	1	1	5	2	4
177	四川省	成都市		5分47秒	锦江区	18岁-20岁	女	武术/太极拳	高中/中专/高职/技校	5001-7000元	1501-2000元	101-300元	3	3	3	4	3	4	5	4	5	4	1	3	3	3	3	2	1	3	4	3	2	3	3	1	3	3	3	3	2	3	2	2	3	3	5	3	3
178	四川省	成都市		3分5秒	金牛区	31岁-40岁	女	滑冰/滑板	大专	＞10000元	2001元以上	101-300元	2	2	2	1	2	3	5	3	2	2	4	4	4	4	3	3	3	1	3	2	1	2	2	1	1	2	2	3	5	4	2	3	2	2	2	2	3
179	四川省	成都市		5分49秒	青羊区	21岁-30岁	男	乒乓球	大专	5001-7000元	2001元以上	100元以下	1	2	5	4	1	1	1	3	4	4	5	4	5	5	5	1	1	1	1	1	1	2	1	1	1	1	1	1	1	1	1	1	2	1	1	5	1
180	四川省	成都市		4分49秒	成华区	41岁-50岁	女	骑自行车	大专	＜3000元	2001元以上	100元以下	4	1	2	1	1	1	1	3	4	3	1	4	5	4	5	1	1	1	2	1	1	5	1	3	1	2	1	2	1	1	1	1	1	1	2	1	1
181	四川省	成都市		4分55秒	锦江区	21岁-30岁	女	网球	高中/中专/高职/技校	5001-7000元	1501-2000元	301-500元	2	1	2	1	1	1	1	3	5	4	2	5	5	4	5	1	1	1	1	1	1	1	1	1	1	1	1	1	1	1	1	2	1	1	1	2	1
182	四川省	成都市		4分46秒	武侯区	21岁-30岁	男	骑自行车	本科	＞10000元	2001元以上	100元以下	2	2	4	4	4	1	3	2	3	4	3	4	4	4	5	1	2	2	2	2	2	2	3	2	2	2	1	3	2	1	2	2	2	1	2	2	1
183	四川省	成都市		3分3秒	青羊区	大于51岁	男	羽毛球	大专	5001-7000元	2001元以上	101-300元	2	2	2	2	2	2	2	1	5	5	1	4	3	3	4	3	2	2	1	2	2	3	2	2	2	2	5	2	1	2	2	2	4	5	2	2	2
184	四川省	成都市		4分58秒	金牛区	31岁-40岁	男	骑自行车	本科	＞10000元	2001元以上	301-500元	3	3	2	3	1	4	4	4	5	4	2	3	3	4	2	4	4	3	3	3	3	3	3	3	3	3	4	3	2	1	4	4	3	3	2	3	3
185	四川省	成都市		4分47秒	武侯区	31岁-40岁	女	其他	本科	＞10000元	2001元以上	101-300元	2	2	2	2	2	2	2	3	3	4	5	4	2	4	4	2	2	3	1	2	2	2	1	3	2	2	2	1	2	3	2	3	2	1	2	2	2
186	四川省	成都市		4分6秒	金牛区	31岁-40岁	男	篮球	大专	5001-7000元	2001元以上	100元以下	2	2	1	2	2	1	2	2	3	3	4	2	2	1	3	2	2	4	2	2	2	2	2	2	1	3	1	1	3	2	2	3	1	1	3	3	2
187	四川省	成都市		5分43秒	锦江区	41岁-50岁	女	网球	本科	＜3000元	2001元以上	101-300元	1	1	1	1	1	1	1	4	4	4	5	5	5	5	5	1	2	1	1	1	1	4	1	1	1	1	1	1	1	1	1	1	1	1	1	1	1
188	四川省	成都市		5分33秒	锦江区	21岁-30岁	女	跑步/散步/快走	大专	＜3000元	2001元以上	501元以上	3	5	4	3	3	3	3	1	4	4	2	3	3	3	3	3	3	2	2	3	3	3	3	3	2	2	3	3	4	3	3	3	3	4	3	3	2
189	四川省	成都市		3分55秒	金牛区	31岁-40岁	男	跑步/散步/快走	本科	＞10000元	2001元以上	100元以下	1	1	1	1	1	2	3	3	4	3	4	1	5	5	5	4	1	1	3	2	1	1	1	1	2	1	1	1	1	1	1	1	1	1	1	2	1
190	四川省	成都市		3分30秒	成华区	31岁-40岁	女	跑步/散步/快走	高中/中专/高职/技校	3001-5000元	1501-2000元	301-500元	4	4	3	3	2	3	3	4	4	4	4	3	3	4	4	3	2	3	3	3	3	3	3	3	4	3	4	3	3	4	3	1	2	2	3	4	4
191	四川省	成都市		3分40秒	成华区	31岁-40岁	男	健身房锻炼（如器械训练、有氧运动等）	大专	3001-5000元	2001元以上	100元以下	2	1	1	2	4	1	1	2	4	4	5	5	5	4	5	3	2	2	1	1	1	1	1	1	1	1	1	1	1	1	1	1	1	1	1	1	1
192	四川省	成都市		3分44秒	金牛区	21岁-30岁	女	游泳	本科	7001-10000元	2001元以上	101-300元	2	3	4	2	3	2	2	3	3	3	3	4	4	3	4	2	2	1	2	2	2	2	2	2	3	2	5	3	1	2	2	2	2	2	5	1	2
193	四川省	成都市		3分47秒	金牛区	41岁-50岁	男	瑜伽/普拉提	大专	7001-10000元	2001元以上	100元以下	2	1	1	5	1	1	1	2	4	3	5	5	5	4	5	1	1	1	2	1	1	1	1	1	1	2	1	1	1	2	1	2	2	1	2	5	2
194	四川省	成都市		3分35秒	成华区	31岁-40岁	男	武术/太极拳	大专	3001-5000元	2001元以上	101-300元	1	1	1	2	1	1	1	3	5	4	2	5	5	5	5	1	1	1	2	1	2	1	1	1	1	3	1	1	1	1	1	2	1	1	1	2	1
195	四川省	成都市		3分36秒	成华区	31岁-40岁	女	健身房锻炼（如器械训练、有氧运动等）	本科	7001-10000元	2001元以上	100元以下	1	1	1	1	1	1	1	3	3	3	5	5	5	3	5	1	1	1	1	1	1	1	1	1	1	4	1	1	1	3	5	1	2	1	1	3	2
196	四川省	成都市		4分4秒	锦江区	18岁-20岁	男	跑步/散步/快走	初中及以下	3001-5000元	1500元及以下	101-300元	3	3	3	3	3	3	3	5	2	3	2	3	4	3	3	3	3	3	3	2	4	3	3	1	3	3	2	4	3	3	4	3	2	3	2	3	4
197	四川省	成都市		3分46秒	金牛区	18岁-20岁	男	游泳	高中/中专/高职/技校	5001-7000元	1501-2000元	100元以下	1	1	1	1	1	2	1	4	4	4	5	5	5	5	5	1	1	1	1	1	1	1	1	1	1	1	1	1	1	1	1	1	1	5	1	2	1
198	四川省	成都市		3分45秒	成华区	21岁-30岁	女	羽毛球	本科	＜3000元	2001元以上	301-500元	2	2	1	1	2	1	1	1	2	2	5	5	5	5	5	1	1	1	1	1	1	1	1	1	1	1	1	1	1	1	1	1	1	2	1	3	2
199	四川省	成都市		4分0秒	锦江区	41岁-50岁	男	其他	高中/中专/高职/技校	＜3000元	1501-2000元	301-500元	1	4	4	4	4	4	4	3	4	4	3	1	3	2	2	4	4	4	4	4	5	4	5	4	1	5	4	2	3	3	4	4	4	4	4	4	2
200	四川省	成都市		5分46秒	武侯区	18岁-20岁	男	足球	高中/中专/高职/技校	7001-10000元	2001元以上	100元以下	2	2	3	2	2	1	3	1	3	4	5	3	2	4	4	2	2	2	2	2	2	1	2	2	2	2	1	2	2	2	2	2	2	2	2	1	4
201	四川省	成都市		3分3秒	青羊区	41岁-50岁	男	足球	本科	3001-5000元	2001元以上	100元以下	1	1	1	1	1	1	1	4	4	3	5	4	5	5	5	2	1	1	1	4	1	1	1	1	2	5	1	1	2	1	1	2	1	1	1	1	1
202	四川省	成都市		4分54秒	青羊区	21岁-30岁	男	游泳	高中/中专/高职/技校	＜3000元	2001元以上	100元以下	1	2	2	2	2	1	2	1	3	4	4	3	4	2	3	2	2	3	2	2	2	1	2	3	2	2	2	3	1	5	2	2	1	4	3	2	2
203	四川省	成都市		4分45秒	青羊区	31岁-40岁	男	登山/徒步	本科	5001-7000元	2001元以上	301-500元	2	3	4	3	3	2	4	2	4	3	1	4	3	4	3	3	3	2	3	2	4	3	3	2	4	3	3	4	4	3	3	4	5	3	3	3	3
204	四川省	成都市		3分53秒	金牛区	18岁-20岁	男	网球	高中/中专/高职/技校	7001-10000元	1501-2000元	100元以下	1	1	1	1	2	1	3	4	4	3	5	5	5	5	5	1	1	1	1	1	1	1	1	1	1	1	1	2	1	3	1	1	1	2	1	1	5
205	四川省	成都市		4分4秒	锦江区	31岁-40岁	女	跑步/散步/快走	大专	7001-10000元	2001元以上	100元以下	1	2	1	3	2	3	2	4	4	3	4	4	4	1	5	2	2	3	3	2	2	2	2	3	2	2	2	2	2	2	2	3	3	2	2	2	2
206	四川省	成都市		3分34秒	锦江区	31岁-40岁	男	网球	大专	＞10000元	2001元以上	501元以上	4	4	2	4	4	4	4	3	2	3	2	2	2	4	2	5	4	4	1	4	4	3	4	1	4	4	4	4	4	3	5	4	3	4	4	4	4
207	四川省	成都市		3分49秒	青羊区	18岁-20岁	男	武术/太极拳	初中及以下	7001-10000元	1501-2000元	100元以下	5	4	3	4	4	4	5	4	2	2	3	1	2	2	2	4	4	4	3	2	5	5	4	4	4	1	5	4	1	4	4	4	4	4	4	4	4
208	四川省	成都市		3分55秒	金牛区	21岁-30岁	女	滑冰/滑板	本科	＞10000元	2001元以上	100元以下	2	2	2	2	2	1	2	2	3	4	4	4	4	3	4	2	2	2	2	2	2	2	1	2	2	3	3	2	1	4	2	1	2	1	2	2	1
209	四川省	成都市		3分34秒	金牛区	18岁-20岁	男	跑步/散步/快走	初中及以下	5001-7000元	1501-2000元	100元以下	4	3	3	3	5	3	3	2	5	4	3	4	3	3	3	2	4	3	3	2	3	5	4	3	3	3	3	3	2	3	1	4	2	3	3	3	2
210	四川省	成都市		3分48秒	武侯区	21岁-30岁	男	足球	本科	5001-7000元	2001元以上	301-500元	4	3	3	2	3	3	3	3	4	3	3	2	3	3	3	4	4	2	3	3	3	3	2	3	4	4	3	4	4	2	2	3	3	4	3	3	3
211	四川省	成都市		3分36秒	成华区	31岁-40岁	女	足球	本科	3001-5000元	2001元以上	101-300元	2	2	2	2	1	3	1	4	4	3	4	5	4	4	4	2	2	2	1	1	2	2	2	4	5	2	2	5	2	3	3	1	3	2	3	3	2
212	四川省	成都市		3分6秒	武侯区	41岁-50岁	男	滑冰/滑板	大专	＞10000元	2001元以上	101-300元	2	3	2	2	2	2	3	3	3	4	4	4	4	2	4	1	2	2	3	2	2	2	2	2	2	1	2	2	2	2	2	2	1	2	2	2	3
213	四川省	成都市		4分3秒	武侯区	21岁-30岁	男	广场舞	本科	3001-5000元	2001元以上	101-300元	1	2	1	2	2	2	2	3	3	4	4	4	3	3	3	2	2	4	1	2	2	2	2	2	1	3	2	2	2	2	2	2	2	3	1	2	4
214	四川省	成都市		3分47秒	武侯区	18岁-20岁	女	足球	高中/中专/高职/技校	3001-5000元	1501-2000元	100元以下	1	2	1	1	1	2	1	4	4	4	5	5	5	4	5	1	1	2	2	1	2	1	2	2	5	2	1	1	2	1	1	1	1	1	1	1	1
215	四川省	成都市		4分35秒	锦江区	31岁-40岁	男	健身房锻炼（如器械训练、有氧运动等）	高中/中专/高职/技校	5001-7000元	1501-2000元	100元以下	1	1	1	1	1	1	1	1	5	5	5	4	5	5	5	1	1	1	2	1	1	2	1	1	2	1	1	1	4	1	2	1	1	1	2	1	1
216	四川省	成都市		6分57秒	锦江区	21岁-30岁	女	武术/太极拳	研究生	5001-7000元	2001元以上	101-300元	2	1	3	1	1	1	2	1	3	4	4	5	2	5	5	1	1	1	1	1	1	1	1	1	1	1	2	1	3	1	1	5	1	5	1	1	1
217	四川省	成都市		4分35秒	青羊区	41岁-50岁	女	网球	本科	3001-5000元	2001元以上	100元以下	1	1	1	1	1	1	3	2	4	3	4	5	5	5	5	1	3	1	1	1	2	1	1	1	1	5	1	1	1	1	1	1	1	3	1	1	4
218	四川省	成都市		3分40秒	青羊区	21岁-30岁	女	武术/太极拳	本科	5001-7000元	2001元以上	100元以下	3	5	2	3	2	2	2	2	3	4	4	3	3	3	4	2	2	2	2	1	2	2	2	2	2	2	1	2	2	2	3	2	2	2	1	2	4
219	四川省	成都市		3分44秒	金牛区	21岁-30岁	女	武术/太极拳	本科	＜3000元	2001元以上	101-300元	1	1	2	1	1	2	2	3	3	3	4	5	5	5	5	1	2	2	1	1	2	1	1	1	1	1	1	2	1	3	1	1	2	1	1	2	1
220	四川省	成都市		3分4秒	武侯区	31岁-40岁	女	武术/太极拳	本科	3001-5000元	2001元以上	301-500元	1	1	2	2	1	1	1	3	3	3	3	1	5	3	5	5	2	1	1	1	1	2	1	4	1	1	1	2	1	2	1	1	4	1	1	1	2
221	四川省	成都市		3分55秒	金牛区	21岁-30岁	男	乒乓球	大专	7001-10000元	2001元以上	100元以下	2	1	2	2	1	2	4	3	3	4	4	4	4	4	3	3	2	5	1	2	2	1	2	5	2	1	2	1	2	2	2	2	2	5	3	1	4
222	四川省	成都市		3分34秒	青羊区	21岁-30岁	女	网球	高中/中专/高职/技校	5001-7000元	1501-2000元	101-300元	1	1	1	1	1	1	1	4	5	4	5	5	5	4	2	1	2	2	1	1	1	1	1	2	1	2	1	1	1	1	1	1	1	1	1	1	1
223	四川省	成都市		5分33秒	武侯区	31岁-40岁	男	跳绳	高中/中专/高职/技校	5001-7000元	1501-2000元	100元以下	1	1	1	1	1	1	1	1	3	3	5	5	5	5	1	1	1	1	2	1	1	1	2	1	1	1	1	1	1	1	1	3	1	1	1	2	1
224	四川省	成都市		3分35秒	武侯区	21岁-30岁	男	网球	大专	＞10000元	2001元以上	100元以下	1	3	1	2	2	3	2	2	3	4	4	4	4	1	4	2	3	3	2	3	2	2	2	2	2	2	2	2	3	5	3	2	1	2	2	3	2
225	四川省	成都市		5分5秒	成华区	31岁-40岁	男	足球	高中/中专/高职/技校	＜3000元	1501-2000元	100元以下	2	1	5	1	1	2	1	2	3	4	5	4	5	5	5	1	1	1	5	2	1	1	1	1	1	1	1	1	1	1	1	1	1	1	1	1	2
226	四川省	成都市		5分55秒	武侯区	31岁-40岁	女	武术/太极拳	大专	7001-10000元	2001元以上	100元以下	2	3	2	2	1	2	1	2	4	4	4	5	3	4	4	2	2	2	2	2	2	3	1	2	3	2	3	1	2	2	2	2	2	2	1	2	1
227	四川省	成都市		3分5秒	成华区	21岁-30岁	女	武术/太极拳	大专	＞10000元	2001元以上	301-500元	1	2	2	2	2	2	3	3	3	3	4	5	4	3	4	2	1	2	5	2	2	1	2	2	2	2	2	2	2	1	2	4	2	2	2	2	2
228	四川省	成都市		3分4秒	青羊区	31岁-40岁	女	足球	本科	＜3000元	2001元以上	100元以下	2	1	2	2	5	3	4	2	3	4	4	3	4	4	3	5	1	2	2	5	2	2	1	2	2	2	1	2	3	2	3	3	2	2	2	2	2
229	四川省	成都市		3分48秒	成华区	31岁-40岁	女	网球	本科	3001-5000元	2001元以上	100元以下	1	2	2	2	3	3	2	2	3	4	5	3	5	4	4	5	3	2	2	2	1	3	2	3	2	2	2	2	2	2	2	2	2	2	2	2	2
230	四川省	成都市		3分0秒	成华区	18岁-20岁	女	骑自行车	初中及以下	＜3000元	1501-2000元	100元以下	4	2	3	4	3	3	3	2	5	4	3	2	3	4	3	2	3	3	3	2	3	3	2	3	5	3	3	3	2	3	2	3	3	3	3	3	3
231	四川省	成都市		0分59秒	武侯区	41岁-50岁	女	游泳	本科	7001-10000元	2001元以上	301-500元	2	2	4	3	3	3	3	3	3	4	4	3	3	3	3	3	3	3	3	3	3	3	3	3	3	4	3	3	1	3	3	2	3	2	3	3	3
232	四川省	成都市		3分7秒	武侯区	21岁-30岁	男	网球	本科	5001-7000元	2001元以上	100元以下	2	2	2	2	5	2	4	3	3	3	5	4	4	3	5	2	1	5	2	2	2	2	2	4	2	2	2	2	1	2	2	2	2	2	2	2	2
233	四川省	成都市		3分35秒	武侯区	31岁-40岁	女	网球	本科	3001-5000元	2001元以上	100元以下	3	2	3	3	3	2	3	1	5	4	2	3	3	4	3	3	3	3	3	2	2	3	3	1	3	2	3	4	3	3	3	2	3	3	2	4	3
234	四川省	成都市		3分55秒	锦江区	大于51岁	男	武术/太极拳	大专	7001-10000元	2001元以上	100元以下	4	3	3	3	3	3	3	3	5	4	3	3	2	2	2	4	3	2	4	4	1	3	2	4	3	3	3	2	4	3	3	3	4	2	3	3	3
235	四川省	成都市		3分57秒	武侯区	41岁-50岁	男	足球	本科	＞10000元	2001元以上	100元以下	4	3	3	4	2	3	1	3	4	4	3	1	2	3	3	3	4	4	2	3	4	3	3	1	3	4	3	3	1	3	2	3	3	3	1	3	3
236	四川省	成都市		3分36秒	成华区	21岁-30岁	男	广场舞	本科	7001-10000元	2001元以上	100元以下	2	2	2	1	2	2	2	4	4	4	4	5	5	4	4	2	3	3	2	2	2	2	2	1	2	2	2	2	2	3	2	2	2	2	2	3	2
237	四川省	成都市		3分47秒	武侯区	31岁-40岁	男	篮球	大专	7001-10000元	2001元以上	100元以下	1	1	1	1	1	1	1	2	3	4	5	5	5	4	5	2	1	2	1	5	1	2	1	1	2	1	1	1	1	1	1	1	1	1	1	1	1
238	四川省	成都市		3分45秒	武侯区	31岁-40岁	女	游泳	大专	7001-10000元	2001元以上	100元以下	2	2	3	2	1	2	2	4	4	3	5	4	4	4	4	2	2	2	2	3	2	1	2	2	2	2	2	2	1	2	2	2	2	2	2	2	2
239	四川省	成都市		4分4秒	金牛区	41岁-50岁	男	网球	高中/中专/高职/技校	＞10000元	2001元以上	100元以下	2	1	1	4	2	1	1	3	5	5	4	5	4	4	4	1	2	1	3	1	1	1	1	1	2	1	1	1	2	2	1	1	1	4	1	2	1
240	四川省	成都市		3分45秒	成华区	21岁-30岁	男	其他	本科	5001-7000元	2001元以上	100元以下	3	1	1	1	1	4	1	3	5	4	5	5	2	5	2	2	1	1	1	1	1	1	1	1	1	1	1	1	2	2	1	1	3	2	1	1	1
241	四川省	成都市		3分4秒	成华区	21岁-30岁	男	武术/太极拳	高中/中专/高职/技校	＜3000元	2001元以上	100元以下	1	1	1	1	2	1	1	5	5	5	5	4	5	5	5	2	1	2	1	1	1	1	1	1	1	1	1	1	1	1	1	1	1	1	1	1	1
242	四川省	成都市		3分35秒	成华区	21岁-30岁	男	篮球	高中/中专/高职/技校	＜3000元	1501-2000元	100元以下	2	2	3	2	2	2	2	2	4	4	4	4	4	4	4	3	2	3	2	4	4	2	2	1	3	2	2	2	2	2	2	3	5	2	2	2	2
243	四川省	成都市		4分48秒	锦江区	31岁-40岁	女	游泳	大专	＞10000元	2001元以上	101-300元	1	1	2	1	1	1	1	4	3	3	5	5	5	5	5	1	1	1	1	1	1	1	1	1	1	1	1	1	1	1	1	1	2	1	1	1	1
244	四川省	成都市		4分55秒	武侯区	41岁-50岁	女	广场舞	大专	7001-10000元	2001元以上	100元以下	2	2	2	5	5	2	3	3	4	3	4	3	4	4	3	2	2	2	2	2	2	2	2	1	2	2	2	2	1	3	2	1	2	2	1	2	1
245	四川省	成都市		3分45秒	锦江区	31岁-40岁	男	网球	大专	5001-7000元	2001元以上	100元以下	2	2	2	2	2	2	2	3	3	3	4	4	5	4	4	2	5	2	5	2	3	2	2	2	2	2	3	3	1	3	1	3	2	3	2	2	2
246	四川省	成都市		5分6秒	武侯区	41岁-50岁	男	乒乓球	大专	7001-10000元	2001元以上	101-300元	1	1	1	1	4	1	1	1	2	1	5	5	1	2	5	1	1	1	1	1	1	1	1	3	3	1	1	2	1	1	1	1	1	1	4	1	1
247	四川省	成都市		5分35秒	金牛区	31岁-40岁	男	篮球	高中/中专/高职/技校	5001-7000元	1501-2000元	100元以下	4	3	3	2	3	3	2	1	5	4	3	2	3	3	3	3	3	3	5	3	3	4	3	3	3	4	2	3	2	4	2	3	3	3	3	3	2
248	四川省	成都市		3分8秒	青羊区	21岁-30岁	男	其他	本科	5001-7000元	2001元以上	101-300元	3	3	3	4	4	3	3	3	4	4	3	3	2	2	3	3	3	3	3	3	5	3	2	1	2	5	5	3	3	3	1	3	4	3	3	3	3
249	四川省	成都市		4分3秒	锦江区	18岁-20岁	女	篮球	高中/中专/高职/技校	7001-10000元	2001元以上	301-500元	1	5	1	1	1	1	1	3	4	4	5	5	4	4	1	1	1	1	1	1	1	1	1	1	1	1	2	1	1	1	1	1	1	1	1	1	1
250	四川省	成都市		4分46秒	武侯区	21岁-30岁	女	武术/太极拳	高中/中专/高职/技校	7001-10000元	2001元以上	301-500元	2	3	3	3	3	2	4	2	2	3	4	4	3	3	2	4	3	2	3	3	2	3	3	3	3	3	3	3	3	3	3	3	3	3	3	1	3
251	四川省	成都市		4分3秒	青羊区	41岁-50岁	女	健身房锻炼（如器械训练、有氧运动等）	高中/中专/高职/技校	＜3000元	2001元以上	501元以上	2	5	2	1	3	2	2	1	5	5	3	4	4	4	4	2	2	2	2	3	2	3	2	1	2	2	2	3	3	2	1	2	1	2	1	3	2
252	四川省	成都市		3分55秒	锦江区	31岁-40岁	男	瑜伽/普拉提	大专	3001-5000元	2001元以上	101-300元	5	1	2	1	2	1	1	4	5	5	3	5	5	5	5	1	1	1	3	4	1	4	1	1	1	1	5	1	2	5	1	1	1	2	2	1	1
253	四川省	成都市		3分46秒	锦江区	21岁-30岁	男	健身房锻炼（如器械训练、有氧运动等）	本科	7001-10000元	2001元以上	101-300元	2	1	2	5	2	2	2	2	3	3	5	5	4	4	3	2	1	2	5	2	2	2	2	2	3	2	2	2	1	2	3	2	1	3	2	4	1
254	四川省	成都市		3分5秒	成华区	31岁-40岁	男	骑自行车	大专	＞10000元	2001元以上	100元以下	1	5	2	2	1	5	2	2	3	4	5	4	4	3	4	2	2	2	2	3	2	2	2	2	2	3	2	2	2	2	2	2	2	2	1	3	2
255	四川省	成都市		3分44秒	青羊区	18岁-20岁	女	网球	高中/中专/高职/技校	＞10000元	1501-2000元	100元以下	1	1	1	3	1	1	1	3	5	4	5	5	5	5	5	1	2	1	1	1	1	1	1	1	2	1	1	1	1	2	2	1	1	2	1	1	2
256	四川省	成都市		4分56秒	武侯区	41岁-50岁	男	足球	本科	＜3000元	2001元以上	101-300元	2	1	1	1	1	1	1	1	5	4	5	5	5	5	5	1	2	1	1	2	3	1	1	1	1	1	1	1	1	2	2	1	1	1	1	1	1
257	四川省	成都市		0分56秒	成华区	31岁-40岁	女	跳绳	本科	7001-10000元	2001元以上	301-500元	1	1	1	5	1	1	1	2	4	3	5	5	4	5	5	2	1	3	1	1	1	1	3	1	1	2	2	3	1	2	2	1	1	1	3	1	1
258	四川省	成都市		4分56秒	成华区	18岁-20岁	男	乒乓球	初中及以下	3001-5000元	1501-2000元	101-300元	1	5	2	2	1	2	2	4	3	3	4	4	3	4	3	2	2	1	2	4	1	2	2	2	2	1	2	1	2	3	2	1	2	3	3	2	2
259	四川省	成都市		5分7秒	金牛区	31岁-40岁	女	瑜伽/普拉提	大专	7001-10000元	2001元以上	100元以下	1	1	1	1	1	1	1	2	3	3	5	4	5	5	5	1	1	2	1	1	2	4	4	1	1	2	1	5	1	1	1	1	1	2	2	2	1
260	四川省	成都市		7分50秒	锦江区	41岁-50岁	男	骑自行车	大专	＜3000元	2001元以上	101-300元	2	3	2	3	3	4	2	3	3	3	3	3	5	3	3	3	3	4	3	3	3	3	2	4	2	2	2	3	3	3	3	3	3	3	3	3	4
261	四川省	成都市		3分54秒	青羊区	41岁-50岁	女	乒乓球	大专	7001-10000元	2001元以上	501元以上	2	2	2	1	5	2	2	3	3	4	1	1	4	4	4	3	2	1	2	2	2	1	1	1	2	1	1	2	3	3	1	2	2	4	2	2	2
262	四川省	成都市		3分55秒	武侯区	18岁-20岁	男	乒乓球	高中/中专/高职/技校	＞10000元	2001元以上	301-500元	3	1	3	2	2	3	2	3	5	4	3	3	5	3	4	2	3	1	1	2	2	2	2	2	1	2	2	2	2	2	2	2	1	3	2	3	2
263	四川省	成都市		5分36秒	金牛区	21岁-30岁	女	跳绳	研究生	7001-10000元	2001元以上	100元以下	4	3	3	3	3	3	2	4	3	3	3	3	2	3	4	3	4	3	5	3	5	3	3	4	4	2	3	3	3	3	3	2	3	5	3	3	3
264	四川省	成都市		0分57秒	金牛区	31岁-40岁	女	跳绳	大专	＞10000元	2001元以上	501元以上	4	3	4	4	3	3	4	3	3	4	2	2	3	2	3	4	4	4	4	4	4	4	4	5	5	4	4	4	4	4	4	4	4	4	2	5	4
265	四川省	成都市		5分34秒	成华区	21岁-30岁	男	骑自行车	大专	3001-5000元	2001元以上	101-300元	1	2	1	1	1	1	1	2	4	4	5	5	5	5	5	1	1	1	1	1	1	2	1	1	2	1	1	1	1	1	2	1	1	1	1	2	1
266	四川省	成都市		0分55秒	武侯区	31岁-40岁	女	乒乓球	本科	3001-5000元	2001元以上	100元以下	2	2	2	1	5	2	1	2	3	4	4	5	4	4	4	1	2	2	1	3	2	3	3	3	2	1	2	2	2	2	2	3	2	2	2	2	1
267	四川省	成都市		3分47秒	金牛区	21岁-30岁	男	广场舞	高中/中专/高职/技校	5001-7000元	1501-2000元	101-300元	2	2	2	3	2	1	2	3	3	4	4	4	4	4	4	2	2	2	2	1	2	2	2	2	2	3	2	3	2	2	1	2	2	2	4	2	2
268	四川省	成都市		3分45秒	青羊区	31岁-40岁	女	骑自行车	高中/中专/高职/技校	＞10000元	1501-2000元	100元以下	2	2	2	2	5	2	3	4	4	3	4	4	1	4	3	2	2	2	2	2	2	3	3	2	2	5	2	2	2	2	2	1	2	2	4	2	2
269	四川省	成都市		4分36秒	青羊区	大于51岁	女	跳绳	本科	＞10000元	2001元以上	101-300元	1	2	1	1	1	1	1	3	3	4	2	5	5	5	5	1	1	2	1	1	1	1	2	2	1	2	1	1	2	4	1	1	1	2	2	1	3
270	四川省	成都市		5分55秒	成华区	21岁-30岁	女	跑步/散步/快走	高中/中专/高职/技校	5001-7000元	1501-2000元	101-300元	5	5	5	5	5	5	5	5	4	3	1	1	2	1	1	2	5	5	5	3	5	5	4	5	5	5	5	5	5	5	5	5	5	5	5	5	5
271	四川省	成都市		0分58秒	武侯区	21岁-30岁	女	足球	本科	5001-7000元	2001元以上	100元以下	2	1	1	1	1	1	1	2	3	4	5	5	5	5	5	1	1	1	1	1	1	2	4	2	1	1	1	1	1	1	1	1	1	1	1	1	2
272	四川省	成都市		5分0秒	武侯区	41岁-50岁	女	滑冰/滑板	大专	5001-7000元	2001元以上	100元以下	2	2	2	3	1	2	3	4	4	3	5	4	4	4	4	2	2	2	2	2	2	2	2	2	1	1	2	3	2	1	5	2	2	2	3	3	2
273	四川省	成都市		0分59秒	成华区	31岁-40岁	女	羽毛球	本科	＞10000元	2001元以上	100元以下	2	2	1	2	2	1	3	2	4	4	4	4	5	4	4	2	2	2	3	5	2	2	2	2	3	1	4	2	1	2	2	1	3	2	2	2	4
274	四川省	成都市		4分34秒	青羊区	31岁-40岁	男	足球	本科	7001-10000元	2001元以上	100元以下	3	2	2	2	2	2	1	2	3	4	4	4	3	4	5	2	3	3	2	1	2	2	3	2	2	3	2	1	2	2	2	5	2	2	5	1	2
275	四川省	成都市		3分43秒	金牛区	21岁-30岁	女	篮球	本科	3001-5000元	2001元以上	501元以上	1	2	1	2	1	1	1	5	3	3	4	5	5	5	4	1	1	1	1	1	1	1	1	1	1	1	1	3	3	1	2	4	2	1	1	2	5
276	四川省	成都市		3分35秒	金牛区	18岁-20岁	女	健身房锻炼（如器械训练、有氧运动等）	高中/中专/高职/技校	7001-10000元	2001元以上	100元以下	3	2	3	3	3	3	1	4	4	5	4	3	2	3	2	3	3	2	3	3	3	4	3	3	3	1	4	3	3	2	3	3	2	3	3	3	4
277	四川省	成都市		3分54秒	金牛区	21岁-30岁	男	骑自行车	高中/中专/高职/技校	7001-10000元	1501-2000元	100元以下	2	3	2	3	3	3	3	5	4	5	3	3	2	3	2	3	3	4	3	3	3	5	3	3	4	4	5	2	2	2	4	3	4	3	3	3	2
278	四川省	成都市		6分54秒	锦江区	21岁-30岁	男	健身房锻炼（如器械训练、有氧运动等）	本科	＜3000元	2001元以上	301-500元	2	5	3	3	3	3	4	3	3	3	3	3	3	3	3	4	3	2	3	2	4	2	2	2	2	2	3	3	2	3	2	3	4	4	2	3	3
279	四川省	成都市		3分0秒	金牛区	21岁-30岁	女	广场舞	大专	7001-10000元	2001元以上	100元以下	1	1	1	2	2	1	2	2	3	4	1	5	5	5	5	2	1	1	1	2	1	5	2	3	1	1	1	1	1	1	1	1	1	3	1	1	1
280	四川省	成都市		3分5秒	锦江区	31岁-40岁	女	篮球	大专	＞10000元	2001元以上	100元以下	2	2	2	1	2	2	2	4	4	4	2	4	4	5	4	2	2	2	2	1	2	2	2	2	2	2	3	3	2	2	2	2	2	1	3	1	3
281	四川省	成都市		5分9秒	锦江区	21岁-30岁	男	篮球	高中/中专/高职/技校	5001-7000元	1501-2000元	301-500元	2	2	2	2	4	3	1	2	4	5	4	4	5	5	4	2	4	2	2	2	3	3	2	1	2	3	3	3	2	3	2	3	2	4	5	2	5
282	四川省	成都市		3分43秒	金牛区	31岁-40岁	男	网球	本科	3001-5000元	2001元以上	100元以下	1	1	2	1	3	2	2	4	3	4	5	5	2	4	4	1	1	1	2	1	2	1	1	1	2	2	1	4	1	1	2	4	1	2	2	1	1
283	四川省	成都市		3分54秒	成华区	41岁-50岁	女	游泳	高中/中专/高职/技校	＜3000元	1501-2000元	100元以下	4	2	3	4	3	3	3	1	3	3	5	3	2	3	4	3	2	2	3	3	3	3	2	1	3	3	3	3	3	3	3	3	3	4	5	2	4
284	四川省	成都市		3分46秒	锦江区	41岁-50岁	女	瑜伽/普拉提	本科	＜3000元	2001元以上	100元以下	4	5	1	1	1	2	1	4	3	3	5	5	5	4	5	1	1	1	1	1	1	1	1	2	3	2	1	1	1	4	1	1	1	1	2	1	1
285	四川省	成都市		5分44秒	成华区	18岁-20岁	女	其他	高中/中专/高职/技校	5001-7000元	1501-2000元	101-300元	3	2	2	2	2	2	2	1	5	4	4	4	4	4	3	3	3	2	2	3	1	1	2	2	3	1	2	2	2	2	2	2	2	2	1	1	2
286	四川省	成都市		3分3秒	金牛区	41岁-50岁	男	跳绳	高中/中专/高职/技校	5001-7000元	1501-2000元	100元以下	3	3	3	2	3	4	3	3	5	4	3	3	3	3	4	2	3	3	3	4	4	3	3	3	3	2	4	2	3	3	3	3	3	3	2	4	5
287	四川省	成都市		3分46秒	武侯区	21岁-30岁	男	跳绳	研究生	5001-7000元	2001元以上	100元以下	2	2	2	1	2	1	1	1	3	4	3	4	4	4	3	2	2	5	2	3	2	2	2	3	2	1	2	1	4	2	2	2	1	2	5	2	2
288	四川省	成都市		3分44秒	金牛区	31岁-40岁	女	篮球	本科	7001-10000元	2001元以上	101-300元	1	1	1	2	3	1	1	3	3	4	5	5	5	5	5	1	2	1	1	3	1	1	2	1	2	1	4	2	2	2	2	2	1	1	1	1	1
289	四川省	成都市		3分46秒	武侯区	31岁-40岁	女	跑步/散步/快走	大专	＜3000元	2001元以上	101-300元	1	1	1	1	1	1	1	2	3	3	5	5	5	5	5	2	2	2	1	1	1	1	2	1	1	2	2	1	1	1	1	1	1	2	1	2	1
290	四川省	成都市		4分9秒	青羊区	31岁-40岁	女	骑自行车	本科	＞10000元	2001元以上	101-300元	2	3	2	2	2	3	2	3	4	4	2	4	4	4	4	2	1	2	2	2	2	2	1	2	1	2	4	3	1	3	2	3	2	2	2	2	2
291	四川省	成都市		5分48秒	锦江区	31岁-40岁	女	骑自行车	大专	3001-5000元	2001元以上	100元以下	2	1	2	3	2	3	2	2	3	3	5	5	5	5	5	1	1	1	2	1	1	1	1	1	1	1	1	1	1	2	1	2	2	2	1	2	3
292	四川省	成都市		3分44秒	武侯区	18岁-20岁	女	滑冰/滑板	高中/中专/高职/技校	＜3000元	1501-2000元	101-300元	4	5	5	5	3	5	5	2	3	4	1	1	2	2	1	5	5	5	5	5	5	5	4	5	5	1	5	1	5	5	5	5	5	5	5	5	5
293	四川省	成都市		5分56秒	锦江区	41岁-50岁	女	篮球	高中/中专/高职/技校	＞10000元	1501-2000元	101-300元	2	1	2	1	3	1	1	3	3	3	4	5	5	4	5	1	1	1	1	1	1	1	1	1	1	2	1	1	1	2	2	1	2	1	1	1	1
294	四川省	成都市		3分47秒	武侯区	31岁-40岁	女	健身房锻炼（如器械训练、有氧运动等）	大专	3001-5000元	2001元以上	100元以下	2	2	1	3	2	1	1	3	4	4	4	5	5	3	3	2	3	3	2	3	2	5	2	3	2	2	2	3	2	2	2	2	1	1	2	2	3
295	四川省	成都市		0分56秒	成华区	21岁-30岁	男	乒乓球	本科	3001-5000元	2001元以上	101-300元	2	2	2	2	5	1	2	3	3	4	4	4	5	4	4	2	5	1	1	3	2	2	2	1	5	2	2	2	2	2	2	2	2	4	1	2	3
296	四川省	成都市		3分49秒	锦江区	21岁-30岁	女	游泳	本科	＜3000元	2001元以上	501元以上	4	1	1	1	1	1	1	4	5	5	5	5	5	5	5	1	1	1	1	2	5	1	1	1	2	2	1	1	1	2	2	1	4	1	2	1	1
297	四川省	成都市		0分56秒	金牛区	41岁-50岁	女	网球	本科	3001-5000元	2001元以上	100元以下	2	4	2	1	1	1	1	3	4	4	4	1	4	3	5	1	3	1	1	1	1	1	1	1	1	1	1	1	4	4	1	1	1	1	2	1	1
298	四川省	成都市		3分45秒	金牛区	21岁-30岁	男	网球	本科	5001-7000元	2001元以上	100元以下	1	1	1	1	2	5	1	3	3	3	4	5	5	5	4	1	2	1	1	1	1	1	1	2	1	1	1	1	1	1	1	1	1	1	1	1	3
299	四川省	成都市		3分55秒	金牛区	21岁-30岁	女	网球	大专	5001-7000元	2001元以上	100元以下	2	3	3	1	2	2	2	3	3	3	4	4	3	4	4	2	2	3	2	3	2	1	2	2	2	2	3	2	2	2	2	3	2	1	2	1	2
300	四川省	成都市		3分33秒	青羊区	21岁-30岁	男	跳绳	大专	3001-5000元	2001元以上	101-300元	1	1	1	1	4	1	1	4	3	4	5	5	5	5	5	1	1	1	1	1	1	1	5	1	1	1	1	2	1	1	1	2	2	5	2	1	1
301	四川省	成都市		3分35秒	金牛区	41岁-50岁	男	其他	本科	3001-5000元	2001元以上	100元以下	4	4	5	4	5	2	4	4	4	5	1	1	2	4	2	5	4	3	4	5	4	5	5	3	4	4	4	4	5	3	4	4	4	4	4	4	4
302	四川省	成都市		3分40秒	锦江区	31岁-40岁	女	网球	本科	＞10000元	2001元以上	101-300元	2	2	2	2	2	3	1	3	3	4	4	3	4	3	4	5	2	4	2	2	2	2	1	2	2	2	2	2	2	2	2	5	2	2	2	2	2
303	四川省	成都市		5分43秒	金牛区	18岁-20岁	男	健身房锻炼（如器械训练、有氧运动等）	高中/中专/高职/技校	5001-7000元	2001元以上	301-500元	3	5	3	3	2	3	3	3	3	3	3	2	5	1	4	3	2	3	3	3	3	3	3	3	4	3	4	3	3	3	3	3	4	2	2	3	5
304	四川省	成都市		4分4秒	武侯区	31岁-40岁	男	篮球	本科	＜3000元	2001元以上	100元以下	3	3	2	2	2	1	1	3	3	3	4	3	5	4	5	2	1	1	3	3	2	1	2	2	2	2	2	2	4	2	2	1	2	2	2	2	3
305	四川省	成都市		4分59秒	锦江区	21岁-30岁	男	网球	高中/中专/高职/技校	＜3000元	1501-2000元	100元以下	2	1	2	2	1	1	5	2	3	4	4	4	4	2	1	2	2	2	3	2	2	5	2	1	2	2	2	2	3	3	2	3	3	2	2	1	2
306	四川省	成都市		4分40秒	成华区	31岁-40岁	男	乒乓球	本科	＞10000元	2001元以上	101-300元	1	5	1	1	1	1	1	3	3	4	5	5	5	5	5	1	1	1	1	1	1	1	2	1	3	1	1	1	1	1	3	1	1	2	1	1	1
307	四川省	成都市		0分50秒	青羊区	21岁-30岁	男	跳绳	本科	5001-7000元	2001元以上	100元以下	2	2	2	2	2	2	2	2	3	4	4	4	4	4	4	3	5	3	2	2	2	1	2	1	1	1	2	2	5	3	2	2	2	1	3	2	3
308	四川省	成都市		4分38秒	成华区	21岁-30岁	女	游泳	高中/中专/高职/技校	5001-7000元	1501-2000元	101-300元	2	3	2	2	2	2	3	3	4	4	4	4	4	4	4	2	2	2	2	2	4	2	2	2	2	2	2	2	2	2	2	2	2	2	2	1	3
309	四川省	成都市		3分44秒	成华区	31岁-40岁	男	网球	本科	＜3000元	2001元以上	100元以下	2	2	2	3	2	2	2	2	3	4	3	3	2	4	3	2	2	1	2	2	3	1	1	3	3	2	2	2	2	1	2	3	2	2	3	2	1
310	四川省	成都市		3分33秒	成华区	21岁-30岁	男	网球	大专	＜3000元	2001元以上	100元以下	2	2	4	1	1	1	2	2	3	4	4	3	5	3	5	2	1	2	2	2	2	2	2	2	2	2	2	2	2	2	2	2	2	2	2	2	2
311	四川省	成都市		3分55秒	成华区	21岁-30岁	男	网球	大专	5001-7000元	2001元以上	100元以下	2	2	1	2	3	2	2	3	3	4	4	4	3	3	4	3	2	2	1	2	2	2	2	2	4	2	2	3	1	1	2	2	2	2	1	2	2
312	四川省	成都市		3分40秒	金牛区	大于51岁	女	其他	高中/中专/高职/技校	7001-10000元	1501-2000元	100元以下	4	4	3	4	5	4	2	3	2	2	4	2	2	2	1	3	4	4	4	4	4	3	4	4	4	4	4	3	4	4	3	4	4	2	4	5	4
313	四川省	成都市		3分44秒	金牛区	21岁-30岁	男	瑜伽/普拉提	本科	＜3000元	2001元以上	101-300元	2	4	1	2	3	1	2	2	3	4	5	4	4	3	5	1	2	2	2	2	2	2	2	2	3	2	2	2	2	2	3	1	2	2	2	2	2
314	四川省	成都市		4分45秒	武侯区	18岁-20岁	男	乒乓球	初中及以下	5001-7000元	1501-2000元	101-300元	3	3	3	3	2	3	2	3	2	3	3	3	2	3	2	2	3	3	2	4	3	4	5	3	4	3	3	3	3	3	3	4	3	3	4	3	3
315	四川省	成都市		3分6秒	成华区	41岁-50岁	女	跳绳	大专	3001-5000元	2001元以上	301-500元	1	2	2	2	2	1	2	1	4	3	4	4	4	4	1	2	2	2	1	2	2	3	2	2	2	2	1	2	2	2	2	2	2	2	3	2	1
316	四川省	成都市		3分8秒	锦江区	大于51岁	男	乒乓球	高中/中专/高职/技校	5001-7000元	1501-2000元	100元以下	4	3	3	2	3	3	3	1	3	3	3	3	3	3	3	2	3	3	2	3	2	3	3	3	3	3	1	3	3	3	3	4	3	3	3	3	3
317	四川省	成都市		5分45秒	金牛区	21岁-30岁	女	登山/徒步	大专	5001-7000元	2001元以上	100元以下	1	1	1	1	4	1	1	3	4	4	4	4	5	5	5	4	1	1	2	1	1	2	1	1	1	2	1	3	1	1	1	1	1	1	2	1	1
318	四川省	成都市		4分45秒	武侯区	21岁-30岁	女	跑步/散步/快走	本科	3001-5000元	2001元以上	100元以下	2	1	2	2	1	2	2	2	3	4	4	5	4	4	3	2	2	1	2	3	2	4	2	1	3	3	3	3	2	4	1	5	2	2	4	2	2
319	四川省	成都市		0分50秒	金牛区	31岁-40岁	男	乒乓球	高中/中专/高职/技校	＞10000元	1501-2000元	100元以下	4	2	2	2	5	2	2	2	4	4	5	2	4	4	4	1	2	3	3	2	2	2	1	2	2	1	3	2	5	2	2	2	2	3	2	1	2
320	四川省	成都市		5分40秒	金牛区	31岁-40岁	女	跑步/散步/快走	本科	3001-5000元	2001元以上	101-300元	2	2	2	2	2	2	2	3	4	4	4	4	5	3	4	2	2	1	2	2	1	1	2	2	2	3	2	2	2	2	2	2	2	2	2	2	2
321	四川省	成都市		3分4秒	武侯区	31岁-40岁	男	游泳	大专	5001-7000元	2001元以上	100元以下	1	3	2	2	2	2	2	2	4	4	4	4	3	4	4	2	2	1	3	5	2	2	2	3	2	2	2	2	2	2	2	2	2	3	2	2	3
322	四川省	成都市		5分39秒	青羊区	21岁-30岁	女	网球	高中/中专/高职/技校	＜3000元	2001元以上	100元以下	1	1	5	1	1	1	1	1	4	3	4	4	5	5	5	1	1	1	5	2	1	1	2	2	5	1	1	1	1	1	2	2	1	4	2	1	1
323	四川省	成都市		3分0秒	金牛区	18岁-20岁	男	滑冰/滑板	高中/中专/高职/技校	7001-10000元	1501-2000元	100元以下	3	1	5	5	1	1	1	3	3	4	5	5	5	5	5	1	3	2	1	1	1	2	1	1	1	1	4	1	2	5	1	1	4	2	3	5	1
324	四川省	成都市		3分39秒	锦江区	21岁-30岁	女	其他	本科	7001-10000元	2001元以上	101-300元	1	1	1	1	1	1	2	2	3	4	5	5	5	5	1	1	1	5	1	1	1	1	2	1	1	1	1	1	1	2	1	1	1	1	2	1	1
325	四川省	成都市		3分47秒	成华区	31岁-40岁	男	骑自行车	大专	＜3000元	2001元以上	100元以下	1	3	1	1	1	1	1	3	3	4	5	5	4	5	2	1	1	1	1	1	2	1	1	1	2	1	3	1	1	1	2	1	1	2	1	1	1
326	四川省	成都市		5分48秒	成华区	21岁-30岁	女	乒乓球	本科	＜3000元	2001元以上	100元以下	1	2	1	2	2	1	2	3	3	4	3	2	4	5	4	2	2	3	3	3	2	2	2	2	2	2	3	4	2	2	2	2	1	2	2	2	2
327	四川省	成都市		0分44秒	武侯区	41岁-50岁	女	网球	本科	5001-7000元	2001元以上	100元以下	2	2	3	1	2	2	2	2	3	3	1	3	4	4	4	2	2	1	5	2	2	3	2	2	2	1	2	1	3	2	2	3	1	2	2	2	2
328	四川省	成都市		3分35秒	成华区	21岁-30岁	男	网球	本科	5001-7000元	2001元以上	100元以下	2	3	1	2	2	2	2	2	4	4	4	4	4	5	4	2	2	2	2	2	2	3	2	1	1	2	2	2	2	5	1	3	4	2	2	2	4
329	四川省	成都市		4分50秒	武侯区	41岁-50岁	女	乒乓球	本科	7001-10000元	2001元以上	101-300元	1	1	3	1	1	2	1	2	5	5	5	4	5	5	5	1	1	1	1	4	1	1	1	1	1	1	1	1	1	1	2	1	1	1	1	1	1
330	四川省	成都市		3分37秒	成华区	31岁-40岁	女	武术/太极拳	大专	＞10000元	2001元以上	100元以下	1	1	1	1	1	1	2	2	4	3	5	5	5	4	4	1	1	2	1	1	3	1	1	1	3	1	2	1	1	2	1	1	1	1	1	1	2
331	四川省	成都市		3分55秒	成华区	31岁-40岁	男	跳绳	高中/中专/高职/技校	7001-10000元	1501-2000元	100元以下	1	2	1	1	1	1	3	2	3	3	5	5	5	5	5	1	1	1	1	1	1	1	2	1	2	1	5	4	1	2	1	2	1	1	1	1	1
332	四川省	成都市		5分59秒	锦江区	21岁-30岁	男	跑步/散步/快走	高中/中专/高职/技校	＜3000元	2001元以上	100元以下	1	1	1	1	1	1	1	3	5	5	5	2	5	4	5	1	1	2	2	1	1	1	1	4	1	1	1	1	1	1	5	1	2	1	1	1	3
333	四川省	成都市		3分57秒	金牛区	21岁-30岁	女	网球	大专	7001-10000元	2001元以上	301-500元	2	2	2	2	2	2	2	4	5	4	5	1	4	4	5	2	2	2	2	2	1	2	3	2	2	3	4	2	3	2	3	3	2	2	2	2	1
334	四川省	成都市		3分38秒	锦江区	21岁-30岁	男	足球	大专	5001-7000元	2001元以上	501元以上	1	4	1	1	1	1	1	4	5	5	5	5	5	5	4	1	1	3	1	1	1	1	1	1	1	2	1	1	2	1	1	2	1	4	1	1	1
335	四川省	成都市		3分58秒	武侯区	21岁-30岁	男	乒乓球	大专	3001-5000元	2001元以上	301-500元	3	3	3	3	3	4	3	1	5	4	3	3	3	3	3	3	3	4	3	3	3	3	4	5	3	3	3	2	3	3	4	3	3	3	3	3	3
336	四川省	成都市		4分54秒	锦江区	21岁-30岁	男	羽毛球	大专	＜3000元	2001元以上	100元以下	1	1	2	1	1	1	3	2	3	4	5	5	4	5	5	4	1	2	1	1	1	3	5	1	1	1	1	1	1	2	1	1	1	2	1	1	1
337	四川省	成都市		3分49秒	成华区	31岁-40岁	男	乒乓球	大专	＜3000元	2001元以上	301-500元	4	3	3	3	3	5	3	4	4	3	2	4	3	3	3	4	3	3	3	3	2	4	3	3	3	2	3	3	3	2	3	3	3	3	2	2	3
338	四川省	成都市		3分34秒	成华区	31岁-40岁	男	滑冰/滑板	大专	＜3000元	2001元以上	101-300元	2	2	3	2	2	1	1	2	4	3	4	4	4	4	4	3	3	1	1	2	3	2	2	2	2	2	1	2	2	4	2	3	2	2	2	2	3
339	四川省	成都市		3分45秒	武侯区	21岁-30岁	男	骑自行车	研究生	7001-10000元	2001元以上	101-300元	3	4	3	3	2	3	3	2	3	3	3	3	3	2	4	3	3	3	3	3	3	3	2	4	3	3	4	3	3	2	3	2	2	3	3	3	3
340	四川省	成都市		4分43秒	金牛区	41岁-50岁	男	瑜伽/普拉提	大专	3001-5000元	2001元以上	100元以下	2	2	1	2	2	2	1	4	4	3	4	4	3	3	4	2	3	2	1	2	2	2	1	2	2	2	2	3	2	3	2	2	2	2	2	2	2
341	四川省	成都市		3分36秒	成华区	41岁-50岁	女	网球	本科	5001-7000元	2001元以上	301-500元	1	3	4	1	1	1	1	2	4	4	5	3	5	5	5	1	1	2	1	1	1	2	5	2	1	2	1	3	1	1	1	1	1	1	1	1	1
342	四川省	成都市		4分7秒	武侯区	31岁-40岁	女	乒乓球	大专	7001-10000元	2001元以上	101-300元	2	2	1	3	1	1	1	2	3	3	5	5	5	5	5	1	1	2	1	2	1	2	2	1	1	2	1	1	3	1	1	1	1	1	1	1	1
343	四川省	成都市		35分50秒	锦江区	31岁-40岁	男	登山/徒步	大专	3001-5000元	2001元以上	501元以上	4	4	4	3	4	4	4	3	5	4	2	2	2	2	2	4	4	4	4	4	3	4	5	4	1	4	4	4	5	4	5	4	4	4	4	4	4
344	四川省	成都市		34分30秒	锦江区	31岁-40岁	男	跑步/散步/快走	大专	＞10000元	2001元以上	100元以下	1	3	1	1	1	1	2	3	3	3	1	5	5	1	5	5	1	3	4	1	1	3	2	1	1	1	2	1	1	1	1	2	2	1	1	1	1
345	四川省	成都市		8分45秒	武侯区	21岁-30岁	男	网球	大专	3001-5000元	2001元以上	100元以下	3	2	2	1	2	2	2	2	3	4	5	4	4	4	1	2	2	2	2	2	2	2	2	3	2	2	2	2	3	2	1	2	1	2	2	1	2
346	四川省	成都市		3分45秒	成华区	21岁-30岁	女	网球	高中/中专/高职/技校	＞10000元	2001元以上	100元以下	1	1	1	1	2	1	3	2	4	4	4	5	5	3	5	2	1	1	1	1	3	1	1	1	1	1	2	1	3	2	1	1	1	1	1	2	1
347	四川省	成都市		3分43秒	金牛区	41岁-50岁	男	乒乓球	本科	3001-5000元	2001元以上	301-500元	2	3	3	2	3	3	3	3	4	5	3	3	4	3	2	3	3	3	2	3	4	5	2	3	5	3	3	2	3	3	3	3	3	3	3	3	2
348	四川省	成都市		0分56秒	青羊区	31岁-40岁	男	瑜伽/普拉提	高中/中专/高职/技校	＜3000元	1501-2000元	100元以下	2	2	2	2	2	5	3	3	4	4	3	4	4	4	4	1	1	2	2	3	2	2	2	2	2	2	2	2	2	2	2	3	1	2	1	3	3
349	四川省	成都市		0分56秒	金牛区	21岁-30岁	男	跑步/散步/快走	高中/中专/高职/技校	5001-7000元	1501-2000元	101-300元	2	2	3	2	2	5	2	4	3	4	4	4	4	4	4	2	4	1	3	3	1	2	2	2	1	2	2	1	2	2	1	3	2	5	2	2	2
350	四川省	成都市		3分5秒	金牛区	21岁-30岁	女	武术/太极拳	大专	＞10000元	2001元以上	101-300元	2	2	2	2	2	2	2	3	4	3	3	5	3	4	3	1	2	1	5	2	2	2	4	2	1	2	2	2	4	2	2	2	2	2	1	2	2
351	四川省	成都市		8分54秒	金牛区	31岁-40岁	男	网球	高中/中专/高职/技校	＞10000元	1501-2000元	101-300元	1	1	1	1	1	4	1	2	4	4	5	5	5	4	4	3	1	1	2	1	2	1	1	4	1	1	1	2	4	1	1	1	1	1	1	1	1
352	四川省	成都市		3分37秒	成华区	21岁-30岁	女	网球	高中/中专/高职/技校	＜3000元	1501-2000元	101-300元	3	1	4	1	4	3	4	2	5	4	2	3	4	3	3	2	4	3	3	3	3	3	3	4	3	4	3	3	3	3	1	3	3	3	3	4	3
353	四川省	成都市		3分53秒	锦江区	21岁-30岁	女	健身房锻炼（如器械训练、有氧运动等）	本科	7001-10000元	2001元以上	301-500元	4	3	5	1	2	1	1	2	3	3	3	3	5	1	5	1	1	1	1	1	1	1	1	1	1	1	1	1	1	1	1	1	1	1	1	1	1
354	四川省	成都市		3分54秒	青羊区	21岁-30岁	男	健身房锻炼（如器械训练、有氧运动等）	研究生	7001-10000元	2001元以上	100元以下	1	2	4	1	2	1	1	5	3	4	3	5	5	4	5	4	1	1	1	1	1	1	1	1	2	1	1	1	1	1	2	1	4	1	3	1	4
355	四川省	成都市		3分45秒	锦江区	31岁-40岁	女	武术/太极拳	高中/中专/高职/技校	5001-7000元	1501-2000元	101-300元	1	1	1	1	1	1	1	3	3	3	5	1	5	3	5	3	1	1	1	1	1	1	1	3	5	3	1	1	5	1	1	1	1	1	1	1	1
356	四川省	成都市		0分55秒	锦江区	31岁-40岁	男	跑步/散步/快走	研究生	＜3000元	2001元以上	100元以下	3	4	3	2	3	3	3	3	5	5	3	5	3	3	4	2	3	1	3	3	3	3	3	3	4	3	2	3	3	2	2	3	2	3	3	3	3
357	四川省	成都市		4分5秒	武侯区	21岁-30岁	女	登山/徒步	高中/中专/高职/技校	＞10000元	1501-2000元	100元以下	2	1	1	2	2	3	2	2	3	3	4	4	4	5	5	2	1	1	2	1	2	2	2	2	1	2	2	4	2	2	5	3	2	4	1	1	2
358	四川省	成都市		3分56秒	成华区	31岁-40岁	女	跑步/散步/快走	大专	5001-7000元	2001元以上	100元以下	2	2	2	1	2	1	3	2	3	3	4	4	4	4	4	2	2	2	2	1	2	2	3	3	3	2	2	1	2	5	2	1	3	1	2	1	2
359	四川省	成都市		3分5秒	青羊区	21岁-30岁	男	跑步/散步/快走	高中/中专/高职/技校	3001-5000元	2001元以上	301-500元	2	3	3	3	3	3	3	4	3	4	3	3	4	4	3	2	3	3	3	5	3	4	2	5	3	3	3	3	2	3	4	3	2	5	3	3	3
360	四川省	成都市		0分59秒	武侯区	18岁-20岁	男	登山/徒步	初中及以下	＜3000元	1500元及以下	100元以下	1	2	5	1	1	1	1	1	3	4	5	5	5	5	2	1	1	1	1	2	1	1	1	1	1	1	1	1	1	5	2	4	1	4	1	1	1
361	四川省	成都市		4分59秒	锦江区	18岁-20岁	女	羽毛球	高中/中专/高职/技校	＞10000元	2001元以上	100元以下	3	2	5	3	2	3	1	3	4	3	3	3	2	4	3	3	5	3	5	3	2	3	3	3	4	2	4	4	3	2	3	2	3	3	3	2	3
362	四川省	成都市		0分54秒	武侯区	31岁-40岁	女	跑步/散步/快走	本科	3001-5000元	2001元以上	100元以下	2	2	2	2	2	2	3	2	3	4	4	4	3	5	5	2	2	2	2	3	2	2	2	3	2	2	2	2	1	3	3	2	2	1	2	2	2
363	四川省	成都市		3分34秒	锦江区	31岁-40岁	女	其他	本科	7001-10000元	2001元以上	101-300元	1	1	1	1	1	1	2	3	4	4	5	5	5	5	4	1	3	1	1	1	1	2	1	3	1	1	1	1	1	3	1	1	1	1	1	1	1
364	四川省	成都市		3分46秒	金牛区	21岁-30岁	男	足球	大专	＞10000元	2001元以上	100元以下	1	2	4	1	1	1	1	2	3	4	4	4	5	5	5	1	1	1	2	1	1	1	1	1	2	1	3	1	1	1	1	1	1	3	1	1	2
365	四川省	成都市		4分53秒	武侯区	21岁-30岁	女	网球	大专	5001-7000元	2001元以上	100元以下	3	2	3	2	2	2	2	3	3	4	4	5	4	4	4	2	2	3	3	2	2	1	2	2	2	2	2	2	2	3	5	3	2	1	2	1	5
366	四川省	成都市		0分53秒	锦江区	41岁-50岁	女	足球	本科	3001-5000元	2001元以上	101-300元	3	3	4	3	3	3	3	3	5	5	3	3	4	3	3	5	3	2	3	3	3	2	3	4	4	3	3	3	5	3	3	3	3	3	3	3	4
367	四川省	成都市		3分45秒	金牛区	大于51岁	女	网球	大专	5001-7000元	2001元以上	101-300元	3	4	3	2	3	3	3	3	4	4	4	2	3	3	4	3	3	2	3	3	3	4	3	3	3	3	1	5	3	3	3	3	3	3	3	5	4
368	四川省	成都市		4分36秒	金牛区	21岁-30岁	男	广场舞	本科	＜3000元	2001元以上	100元以下	2	4	2	2	3	4	1	2	3	4	5	4	4	5	5	2	2	1	1	2	1	2	2	2	2	2	2	2	2	3	5	2	2	2	5	2	2
369	四川省	成都市		3分46秒	武侯区	31岁-40岁	女	广场舞	大专	＜3000元	2001元以上	100元以下	1	1	1	1	1	5	1	3	3	3	5	5	2	5	4	4	1	1	1	2	1	1	1	2	2	1	1	1	3	1	2	1	5	4	1	2	1
370	四川省	成都市		0分54秒	青羊区	41岁-50岁	男	网球	大专	5001-7000元	2001元以上	101-300元	2	2	1	2	1	2	2	1	2	2	4	4	2	3	4	2	3	1	2	2	2	1	2	3	3	3	2	2	2	2	2	2	2	2	2	2	2
371	四川省	成都市		4分49秒	武侯区	18岁-20岁	女	羽毛球	高中/中专/高职/技校	7001-10000元	1501-2000元	100元以下	2	3	2	2	2	2	1	2	3	4	4	3	4	4	4	1	3	3	2	2	2	2	2	2	3	2	3	2	2	2	3	2	2	2	3	2	2
372	四川省	成都市		3分5秒	武侯区	31岁-40岁	女	足球	本科	7001-10000元	2001元以上	100元以下	5	3	2	2	2	2	2	2	3	4	4	4	4	3	5	2	2	5	1	2	2	5	2	1	2	2	2	2	2	2	1	5	5	4	2	2	5
373	四川省	成都市		4分59秒	青羊区	41岁-50岁	女	乒乓球	本科	5001-7000元	2001元以上	100元以下	1	1	1	1	1	1	1	4	4	4	4	5	5	4	5	1	1	1	1	2	1	1	1	1	2	1	1	1	1	1	1	1	4	1	1	2	2
374	四川省	成都市		3分3秒	武侯区	21岁-30岁	女	登山/徒步	本科	3001-5000元	2001元以上	301-500元	2	2	2	2	2	2	2	3	4	4	3	4	4	4	4	3	2	2	2	2	1	3	5	4	3	2	2	3	2	2	3	2	3	2	2	2	2
375	四川省	成都市		0分56秒	锦江区	31岁-40岁	男	骑自行车	研究生	＞10000元	2001元以上	100元以下	1	1	2	1	2	3	1	2	5	4	5	5	5	5	5	2	1	5	1	1	1	1	3	1	1	1	1	1	1	2	2	1	1	2	1	1	2
376	四川省	成都市		3分45秒	锦江区	31岁-40岁	男	羽毛球	高中/中专/高职/技校	5001-7000元	2001元以上	101-300元	4	4	3	3	3	1	3	2	3	4	3	3	3	3	3	4	3	3	3	4	3	3	1	5	3	3	3	2	3	3	3	4	3	3	3	5	5
377	四川省	成都市		0分55秒	青羊区	大于51岁	女	登山/徒步	高中/中专/高职/技校	＜3000元	1501-2000元	301-500元	5	2	5	5	5	4	5	1	2	1	1	1	1	1	1	5	5	4	5	5	4	5	5	4	4	4	4	4	5	5	5	5	5	4	5	5	5
378	四川省	成都市		4分36秒	青羊区	21岁-30岁	男	网球	大专	＞10000元	2001元以上	100元以下	1	1	1	1	1	3	2	2	4	4	5	5	5	5	5	1	2	1	2	1	1	1	1	1	1	1	1	1	1	1	2	1	1	1	1	1	1
379	四川省	成都市		4分55秒	锦江区	41岁-50岁	女	健身房锻炼（如器械训练、有氧运动等）	高中/中专/高职/技校	＜3000元	1501-2000元	100元以下	1	2	2	1	1	1	1	4	5	4	5	5	5	5	5	1	1	1	2	1	1	1	1	1	1	1	1	1	2	5	1	1	1	1	1	1	1
380	四川省	成都市		4分55秒	金牛区	31岁-40岁	男	网球	大专	3001-5000元	2001元以上	100元以下	2	4	3	1	2	2	2	2	3	4	5	4	4	3	4	2	3	2	2	2	3	1	2	2	1	2	2	2	3	2	1	3	2	2	2	2	3
381	四川省	成都市		0分56秒	青羊区	41岁-50岁	男	滑冰/滑板	本科	5001-7000元	2001元以上	301-500元	3	4	2	3	3	3	2	1	5	4	3	3	3	4	3	1	3	3	3	4	2	3	3	3	3	2	3	2	2	3	3	3	4	3	3	3	3
382	四川省	成都市		3分55秒	成华区	21岁-30岁	男	乒乓球	本科	5001-7000元	2001元以上	101-300元	2	2	1	2	2	3	3	2	3	4	4	4	4	4	4	2	2	2	2	2	2	2	2	3	2	1	2	3	2	5	3	2	2	1	4	2	2
383	四川省	成都市		3分40秒	武侯区	41岁-50岁	女	登山/徒步	本科	＜3000元	2001元以上	100元以下	2	2	1	3	2	2	2	4	4	4	4	4	3	4	5	2	2	2	1	2	2	2	2	1	2	2	3	2	3	3	2	3	2	1	2	2	1
384	四川省	成都市		3分34秒	锦江区	31岁-40岁	男	跑步/散步/快走	本科	＜3000元	2001元以上	100元以下	3	2	2	1	2	2	2	2	3	4	1	4	4	4	4	4	2	1	4	2	2	2	1	5	2	3	2	2	2	2	3	1	3	1	2	2	2
385	四川省	成都市		3分5秒	武侯区	41岁-50岁	男	骑自行车	本科	5001-7000元	2001元以上	100元以下	3	3	1	3	3	3	3	3	3	4	3	3	3	4	5	3	3	4	3	3	3	2	4	3	3	4	3	3	1	3	3	3	3	3	5	3	3
386	四川省	成都市		4分47秒	金牛区	41岁-50岁	女	篮球	本科	＜3000元	2001元以上	100元以下	3	3	3	4	3	3	3	4	4	4	3	4	3	4	3	3	3	3	3	2	2	3	3	3	3	2	4	2	2	3	4	3	4	3	2	3	3
387	四川省	成都市		3分3秒	青羊区	21岁-30岁	男	羽毛球	本科	3001-5000元	2001元以上	100元以下	5	3	3	3	4	3	2	2	4	4	3	3	4	4	4	3	3	1	3	3	4	3	4	3	3	3	3	3	3	3	1	3	3	3	3	3	3
388	四川省	成都市		3分56秒	成华区	大于51岁	女	登山/徒步	高中/中专/高职/技校	5001-7000元	2001元以上	100元以下	3	4	4	4	4	5	4	2	3	3	1	2	2	2	2	4	4	4	2	1	4	4	3	4	4	4	4	4	4	4	4	5	4	3	5	4	4
389	四川省	成都市		0分58秒	成华区	21岁-30岁	女	其他	研究生	＜3000元	2001元以上	100元以下	2	3	3	3	3	3	4	3	3	3	3	4	3	4	3	3	1	2	3	3	3	3	3	3	3	2	4	3	3	3	2	3	3	4	3	3	3
390	四川省	成都市		3分47秒	金牛区	41岁-50岁	女	羽毛球	高中/中专/高职/技校	＞10000元	2001元以上	301-500元	1	1	3	2	2	2	2	1	3	3	3	5	3	4	3	3	5	5	2	3	5	2	2	2	2	2	2	3	2	1	2	2	2	2	1	2	3
391	四川省	成都市		3分4秒	金牛区	31岁-40岁	男	跑步/散步/快走	本科	＞10000元	2001元以上	501元以上	1	3	3	3	4	2	3	3	3	4	3	3	3	3	4	5	3	3	3	5	3	3	5	3	3	3	3	2	2	4	3	3	3	4	3	3	3
392	四川省	成都市		3分4秒	成华区	31岁-40岁	男	健身房锻炼（如器械训练、有氧运动等）	本科	3001-5000元	2001元以上	101-300元	1	1	1	1	1	5	1	2	2	3	5	5	5	5	5	1	2	1	1	4	1	1	1	2	1	1	1	1	1	1	4	1	1	1	1	1	1
393	四川省	成都市		3分59秒	武侯区	21岁-30岁	男	羽毛球	大专	7001-10000元	2001元以上	101-300元	2	2	2	3	4	2	3	3	3	3	4	4	4	4	4	2	3	2	2	2	2	2	2	1	2	2	2	3	3	2	2	2	1	2	2	2	2
394	四川省	成都市		3分33秒	金牛区	31岁-40岁	男	羽毛球	研究生	＞10000元	2001元以上	100元以下	1	2	1	1	1	1	1	4	4	4	5	5	5	4	5	1	1	2	1	1	2	1	1	1	1	1	1	2	1	1	2	1	1	4	1	1	1
395	四川省	成都市		3分39秒	武侯区	21岁-30岁	男	骑自行车	大专	＜3000元	2001元以上	100元以下	2	1	1	2	2	2	2	2	3	4	4	5	5	3	4	2	2	2	2	5	2	2	2	3	2	2	2	2	2	1	2	2	3	2	2	2	2
396	四川省	成都市		3分37秒	武侯区	21岁-30岁	男	网球	高中/中专/高职/技校	7001-10000元	1501-2000元	100元以下	2	2	2	1	2	1	2	2	4	4	2	5	4	4	4	1	2	1	2	2	2	2	2	2	1	1	2	3	2	5	2	2	1	2	2	2	2
397	四川省	成都市		0分54秒	成华区	18岁-20岁	女	滑冰/滑板	高中/中专/高职/技校	＜3000元	1501-2000元	100元以下	2	1	2	2	1	2	2	2	4	3	4	4	5	4	4	1	1	2	5	3	2	3	2	2	2	2	2	2	2	2	2	2	1	2	3	4	2
398	四川省	成都市		3分3秒	青羊区	41岁-50岁	女	健身房锻炼（如器械训练、有氧运动等）	大专	3001-5000元	2001元以上	100元以下	2	3	3	3	4	3	3	1	3	3	4	3	2	3	1	3	3	3	3	1	3	3	3	2	3	3	2	4	5	2	3	2	3	3	3	3	3
399	四川省	成都市		3分35秒	武侯区	31岁-40岁	女	骑自行车	高中/中专/高职/技校	7001-10000元	1501-2000元	101-300元	2	4	3	3	3	3	4	4	3	4	2	2	2	3	4	3	3	2	1	4	2	4	2	3	4	3	3	4	4	3	3	3	2	2	4	4	3
400	四川省	成都市		0分55秒	锦江区	31岁-40岁	男	武术/太极拳	高中/中专/高职/技校	＜3000元	1501-2000元	101-300元	3	3	5	3	3	3	3	4	4	4	5	4	4	4	3	3	3	2	3	3	3	3	2	4	3	3	2	3	3	3	3	2	3	3	3	3	3
401	四川省	成都市		4分57秒	武侯区	大于51岁	女	足球	大专	＞10000元	2001元以上	501元以上	4	5	5	5	5	5	5	3	2	1	1	1	1	2	1	1	5	1	5	4	4	4	5	5	5	5	5	4	5	5	5	5	5	5	4	5	5
402	四川省	成都市		4分46秒	锦江区	18岁-20岁	女	骑自行车	高中/中专/高职/技校	＞10000元	1501-2000元	101-300元	3	2	3	2	3	3	3	2	4	5	3	3	3	3	3	3	3	4	2	4	1	3	2	3	3	3	2	1	3	4	3	3	3	3	3	3	3
403	四川省	成都市		6分53秒	金牛区	41岁-50岁	男	滑冰/滑板	高中/中专/高职/技校	7001-10000元	1501-2000元	301-500元	1	1	1	1	1	2	1	3	3	3	5	4	5	5	5	1	1	1	1	2	1	1	1	1	1	1	1	1	1	2	1	1	1	1	5	1	2
404	四川省	成都市		4分54秒	武侯区	21岁-30岁	女	跑步/散步/快走	本科	5001-7000元	2001元以上	100元以下	1	1	1	1	1	1	1	2	3	3	5	5	3	5	5	1	1	1	1	1	5	1	2	1	1	1	1	2	1	2	1	1	1	1	1	1	1
405	四川省	成都市		0分54秒	金牛区	31岁-40岁	男	乒乓球	本科	＜3000元	2001元以上	100元以下	1	1	4	1	1	1	2	3	3	3	5	5	5	5	5	1	1	1	1	1	2	2	1	2	2	1	1	2	1	2	1	1	1	3	1	1	2
406	四川省	成都市		5分9秒	成华区	18岁-20岁	男	足球	初中及以下	＞10000元	1500元及以下	101-300元	2	2	2	2	4	2	2	1	5	4	4	5	1	4	4	2	2	2	2	2	1	5	2	2	2	2	2	2	2	2	5	3	2	2	2	2	2
407	四川省	成都市		3分44秒	青羊区	31岁-40岁	女	其他	研究生	3001-5000元	2001元以上	101-300元	4	3	3	3	5	3	3	1	3	3	3	2	3	3	1	3	3	3	2	3	3	3	3	3	3	2	3	4	3	4	3	3	3	3	3	2	4
408	四川省	成都市		3分49秒	锦江区	31岁-40岁	女	瑜伽/普拉提	本科	3001-5000元	2001元以上	101-300元	1	2	2	1	2	2	2	2	4	4	4	4	4	3	4	1	4	2	2	1	2	3	2	4	2	1	1	2	2	1	3	2	1	2	3	3	2
409	四川省	成都市		5分9秒	成华区	18岁-20岁	女	网球	初中及以下	7001-10000元	1501-2000元	100元以下	3	2	1	5	2	3	2	3	4	4	4	4	4	5	4	3	2	2	2	2	2	1	4	2	2	1	2	2	2	3	1	2	3	1	2	2	1
410	四川省	成都市		4分56秒	青羊区	41岁-50岁	男	游泳	大专	＜3000元	2001元以上	100元以下	3	1	2	3	2	3	3	4	3	3	3	3	2	3	5	3	1	5	5	3	2	1	5	3	3	3	3	3	3	3	3	5	3	3	1	4	3
411	四川省	成都市		7分49秒	武侯区	41岁-50岁	男	其他	本科	7001-10000元	2001元以上	100元以下	1	1	1	1	1	1	1	3	4	3	5	4	3	5	5	1	1	1	1	1	1	4	1	1	1	2	1	1	1	1	1	1	1	1	2	1	2
412	四川省	成都市		4分55秒	金牛区	21岁-30岁	男	健身房锻炼（如器械训练、有氧运动等）	本科	7001-10000元	2001元以上	100元以下	2	3	2	2	2	2	1	3	3	4	3	3	4	3	1	1	2	2	2	2	2	2	2	2	2	2	5	3	3	3	2	2	2	2	2	2	3
413	四川省	成都市		3分7秒	武侯区	41岁-50岁	男	骑自行车	本科	＜3000元	2001元以上	100元以下	4	1	1	1	1	2	1	2	3	4	5	4	5	5	5	1	2	1	1	3	1	1	1	1	3	2	1	1	1	1	1	1	1	1	1	1	1
414	四川省	成都市		3分34秒	武侯区	41岁-50岁	男	网球	本科	7001-10000元	2001元以上	100元以下	2	2	2	2	2	4	1	2	3	3	1	4	4	4	4	1	2	3	2	2	2	2	2	3	2	2	2	3	2	1	1	3	2	3	3	1	2
415	四川省	成都市		3分44秒	金牛区	21岁-30岁	女	登山/徒步	高中/中专/高职/技校	＜3000元	1501-2000元	100元以下	2	1	2	1	3	5	2	3	4	4	5	5	5	5	5	2	2	1	2	2	1	1	2	4	1	1	1	1	1	1	1	2	1	1	1	5	1
416	四川省	成都市		3分40秒	金牛区	31岁-40岁	男	足球	大专	3001-5000元	2001元以上	100元以下	2	2	4	1	2	2	2	2	3	3	4	4	5	4	4	3	3	2	2	4	2	4	1	2	2	3	2	2	2	2	2	2	2	3	1	2	3
417	四川省	成都市		3分34秒	青羊区	21岁-30岁	男	滑冰/滑板	大专	5001-7000元	2001元以上	301-500元	1	1	1	1	1	4	1	2	2	3	5	5	5	5	5	2	1	1	1	1	1	1	1	1	1	1	1	1	1	1	1	1	1	1	1	3	1
418	四川省	成都市		4分9秒	金牛区	31岁-40岁	女	瑜伽/普拉提	研究生	＜3000元	2001元以上	101-300元	3	1	1	1	1	1	1	1	2	2	4	5	5	3	5	1	1	2	1	2	1	1	1	2	2	1	1	2	1	1	1	2	1	1	1	1	2
419	四川省	成都市		3分6秒	锦江区	31岁-40岁	女	其他	本科	＜3000元	2001元以上	100元以下	1	3	2	3	3	2	5	2	3	4	4	4	4	4	4	1	2	2	2	2	3	2	5	2	2	2	2	2	3	3	2	2	2	3	3	1	2
420	四川省	成都市		3分55秒	金牛区	大于51岁	男	乒乓球	本科	＜3000元	2001元以上	101-300元	3	3	5	3	3	3	2	1	5	4	3	3	3	2	2	5	3	4	3	4	5	3	4	3	3	2	2	3	3	4	3	4	3	3	4	5	2
421	四川省	成都市		3分48秒	武侯区	21岁-30岁	女	乒乓球	本科	3001-5000元	2001元以上	301-500元	2	3	2	1	3	2	2	2	4	3	4	4	2	4	3	2	2	1	3	2	2	2	3	2	2	3	2	2	2	2	3	2	1	2	1	3	3
422	四川省	成都市		4分7秒	青羊区	21岁-30岁	男	足球	大专	＞10000元	2001元以上	501元以上	2	2	2	2	1	5	2	2	5	4	4	1	4	5	5	2	2	2	2	3	2	1	2	4	2	2	2	2	1	1	1	2	1	1	2	3	5
423	四川省	成都市		3分55秒	锦江区	18岁-20岁	男	骑自行车	初中及以下	＞10000元	1501-2000元	100元以下	3	3	4	3	3	3	3	3	3	4	2	3	3	4	3	3	3	3	3	3	1	3	3	5	4	3	3	3	3	3	5	2	3	3	2	3	4
424	四川省	成都市		53分53秒	成华区	31岁-40岁	女	瑜伽/普拉提	本科	5001-7000元	2001元以上	100元以下	3	2	2	2	2	1	1	2	3	4	4	4	1	4	4	2	3	1	1	2	2	2	1	2	2	5	3	2	2	2	2	2	2	2	1	2	4
425	四川省	成都市		3分58秒	青羊区	31岁-40岁	男	游泳	大专	5001-7000元	2001元以上	100元以下	2	1	1	5	1	1	1	2	4	4	5	5	5	5	5	1	1	1	1	1	1	1	1	2	1	2	1	1	1	1	1	1	1	1	5	1	1
426	四川省	成都市		3分35秒	青羊区	21岁-30岁	男	其他	高中/中专/高职/技校	7001-10000元	1501-2000元	100元以下	2	5	2	2	2	2	2	3	4	4	3	4	3	3	4	2	2	2	1	2	1	2	3	2	3	2	2	2	2	2	2	1	2	4	2	2	2
427	四川省	成都市		0分40秒	锦江区	31岁-40岁	男	健身房锻炼（如器械训练、有氧运动等）	本科	＜3000元	2001元以上	100元以下	2	2	2	2	2	2	2	2	3	4	2	4	4	3	1	2	2	3	1	2	2	2	2	2	2	2	1	2	3	3	2	2	2	2	2	3	2
428	四川省	成都市		3分6秒	武侯区	41岁-50岁	男	跑步/散步/快走	本科	3001-5000元	2001元以上	101-300元	2	2	2	2	2	2	2	1	4	4	3	3	4	4	3	2	3	2	2	2	1	5	2	1	2	1	2	2	3	2	1	3	1	3	2	2	2
429	四川省	成都市		3分33秒	青羊区	31岁-40岁	女	游泳	本科	＜3000元	2001元以上	100元以下	1	1	1	1	1	1	1	1	4	3	3	5	5	4	5	1	1	1	1	2	1	1	1	5	1	5	4	1	1	1	2	2	1	2	5	1	1
430	四川省	成都市		3分36秒	武侯区	21岁-30岁	女	健身房锻炼（如器械训练、有氧运动等）	本科	7001-10000元	2001元以上	501元以上	1	2	1	1	1	1	1	4	4	4	5	5	4	4	4	1	1	1	1	1	1	1	1	2	2	1	1	1	1	4	1	5	1	4	1	1	1
431	四川省	成都市		3分30秒	金牛区	41岁-50岁	男	篮球	本科	3001-5000元	2001元以上	100元以下	1	1	1	2	1	1	1	2	4	4	5	5	2	5	3	1	1	1	1	1	1	1	1	1	1	1	1	1	1	1	1	1	1	1	1	5	2
432	四川省	成都市		3分34秒	武侯区	21岁-30岁	男	跑步/散步/快走	大专	3001-5000元	2001元以上	100元以下	2	1	1	2	1	1	1	2	3	3	5	5	5	5	5	1	1	1	1	1	1	1	1	1	1	1	1	1	1	1	3	1	1	1	1	1	2
433	四川省	成都市		0分47秒	金牛区	31岁-40岁	男	瑜伽/普拉提	本科	5001-7000元	2001元以上	100元以下	2	2	2	3	2	2	4	2	3	4	4	3	1	4	4	2	2	2	2	2	2	2	2	2	2	1	1	2	2	3	3	2	3	2	3	2	2
434	四川省	成都市		0分54秒	成华区	21岁-30岁	女	跑步/散步/快走	本科	3001-5000元	2001元以上	100元以下	2	2	1	2	2	2	3	2	3	4	4	3	1	4	4	3	2	1	1	2	2	2	2	2	1	3	2	2	2	2	1	1	3	2	2	5	3
435	四川省	成都市		3分4秒	武侯区	31岁-40岁	男	广场舞	高中/中专/高职/技校	5001-7000元	1501-2000元	100元以下	2	2	2	1	2	2	2	3	4	4	4	4	5	4	4	2	2	1	2	2	2	1	3	2	2	3	2	2	2	3	5	5	2	2	5	5	2
436	四川省	成都市		3分4秒	成华区	21岁-30岁	女	骑自行车	研究生	3001-5000元	2001元以上	101-300元	3	5	1	1	1	1	2	4	2	2	5	4	5	5	4	1	1	1	1	1	1	1	1	1	1	1	1	1	2	1	2	3	1	3	1	1	2
437	四川省	成都市		0分53秒	武侯区	31岁-40岁	女	健身房锻炼（如器械训练、有氧运动等）	高中/中专/高职/技校	＜3000元	2001元以上	100元以下	5	2	2	3	5	3	2	1	3	3	3	4	3	3	3	3	2	3	3	4	2	5	4	4	2	2	3	2	3	3	2	3	3	3	2	4	3
438	四川省	成都市		3分53秒	金牛区	31岁-40岁	男	其他	大专	7001-10000元	2001元以上	100元以下	2	3	2	2	5	3	2	3	3	4	3	4	4	4	4	1	2	1	2	2	2	2	2	2	2	1	2	2	2	3	2	2	3	2	1	1	2
439	四川省	成都市		3分7秒	青羊区	21岁-30岁	女	乒乓球	大专	3001-5000元	2001元以上	101-300元	3	1	2	3	5	2	2	3	3	4	4	1	4	5	3	2	2	2	2	3	2	2	3	3	2	1	2	3	3	2	1	2	3	1	2	3	5
440	四川省	成都市		0分58秒	金牛区	31岁-40岁	女	游泳	研究生	5001-7000元	2001元以上	100元以下	2	3	2	3	2	2	1	4	3	4	1	4	3	3	4	2	2	4	2	4	2	4	2	2	2	2	3	2	2	2	2	3	2	2	2	2	1
441	四川省	成都市		3分50秒	成华区	31岁-40岁	男	其他	高中/中专/高职/技校	3001-5000元	2001元以上	100元以下	3	2	1	2	2	2	5	4	3	4	1	4	4	5	4	2	1	2	2	2	2	2	2	2	2	2	2	1	2	3	3	2	2	2	1	1	2
442	四川省	成都市		0分49秒	金牛区	18岁-20岁	男	健身房锻炼（如器械训练、有氧运动等）	高中/中专/高职/技校	3001-5000元	1501-2000元	101-300元	3	3	4	3	3	3	2	4	3	3	3	3	3	3	3	4	4	3	3	3	3	3	3	2	2	2	5	3	3	3	3	3	1	2	3	3	3
443	四川省	成都市		3分5秒	金牛区	41岁-50岁	女	武术/太极拳	高中/中专/高职/技校	＞10000元	1501-2000元	100元以下	4	5	4	4	4	5	4	2	5	5	1	2	2	3	3	4	4	4	3	5	5	4	4	4	4	3	4	5	4	4	4	4	4	4	4	4	2
444	四川省	成都市		3分55秒	青羊区	41岁-50岁	女	登山/徒步	大专	7001-10000元	2001元以上	100元以下	1	1	1	1	1	1	3	4	3	4	5	5	5	5	5	1	5	1	1	1	1	1	1	1	1	1	2	1	2	5	1	4	1	1	1	1	5
445	四川省	成都市		4分40秒	武侯区	31岁-40岁	男	网球	高中/中专/高职/技校	5001-7000元	2001元以上	100元以下	3	3	3	3	2	1	5	4	4	4	3	5	3	2	3	3	3	3	3	2	3	3	3	3	3	3	3	5	3	3	3	2	3	3	3	2	3
446	四川省	成都市		0分58秒	金牛区	21岁-30岁	女	足球	高中/中专/高职/技校	＜3000元	1501-2000元	100元以下	1	1	3	1	2	1	2	2	4	4	4	3	4	3	4	1	2	2	2	1	2	2	2	5	1	3	2	2	2	2	2	2	2	2	2	2	2
447	四川省	成都市		3分39秒	武侯区	18岁-20岁	女	其他	初中及以下	3001-5000元	1501-2000元	301-500元	1	1	1	1	1	1	4	3	5	5	5	5	5	5	4	1	1	2	1	4	1	1	1	1	1	4	2	1	3	1	1	1	4	1	1	1	1
448	四川省	成都市		0分49秒	锦江区	21岁-30岁	女	篮球	大专	＞10000元	2001元以上	101-300元	2	1	5	1	1	1	1	3	3	4	5	5	5	5	1	1	1	1	1	1	1	1	1	1	2	1	1	1	1	4	1	1	2	1	1	3	1
449	四川省	成都市		3分0秒	武侯区	31岁-40岁	男	网球	高中/中专/高职/技校	7001-10000元	1501-2000元	101-300元	5	3	5	5	4	2	4	1	5	5	3	2	5	5	3	4	5	4	4	4	5	5	4	4	4	4	4	4	4	4	4	5	5	5	3	5	2
450	四川省	成都市		0分45秒	青羊区	21岁-30岁	男	其他	大专	7001-10000元	2001元以上	100元以下	1	1	5	1	1	1	1	2	3	3	5	5	5	5	5	4	1	1	1	1	1	1	1	1	1	1	2	1	1	1	1	1	1	2	2	1	2
451	四川省	成都市		0分47秒	武侯区	18岁-20岁	男	健身房锻炼（如器械训练、有氧运动等）	高中/中专/高职/技校	7001-10000元	1501-2000元	100元以下	4	3	2	3	3	3	2	4	4	3	3	2	3	3	3	3	4	4	3	4	4	3	4	3	2	3	3	3	3	3	5	1	3	3	3	3	2
452	四川省	成都市		3分34秒	青羊区	31岁-40岁	男	滑冰/滑板	本科	7001-10000元	2001元以上	100元以下	2	4	2	2	2	2	2	2	3	4	5	4	4	5	4	2	2	4	2	4	5	2	1	2	2	3	2	2	2	2	2	2	1	1	2	3	2
453	四川省	成都市		0分57秒	武侯区	18岁-20岁	女	羽毛球	初中及以下	5001-7000元	1501-2000元	100元以下	2	2	2	2	2	1	3	2	5	4	4	4	4	4	5	1	1	2	2	2	2	5	3	2	3	2	2	3	2	2	2	2	2	5	2	2	2
454	四川省	成都市		0分44秒	锦江区	31岁-40岁	男	网球	本科	＞10000元	2001元以上	101-300元	4	3	3	3	3	3	3	2	4	3	4	2	3	3	3	3	3	3	3	3	3	3	2	3	3	3	2	3	3	3	3	4	3	3	3	2	2
455	四川省	成都市		0分46秒	青羊区	31岁-40岁	女	跳绳	本科	5001-7000元	2001元以上	100元以下	1	3	2	2	3	3	5	2	3	4	1	4	4	4	4	2	2	2	3	2	2	2	2	3	1	2	3	2	3	1	2	3	5	3	2	2	2
456	四川省	成都市		3分6秒	金牛区	大于51岁	男	跑步/散步/快走	大专	7001-10000元	2001元以上	100元以下	5	3	3	3	3	3	3	1	4	4	3	3	4	4	4	3	3	3	3	3	3	2	3	3	3	2	4	3	4	2	3	3	3	3	3	3	3
457	四川省	成都市		5分54秒	金牛区	31岁-40岁	女	瑜伽/普拉提	大专	＞10000元	2001元以上	100元以下	1	1	2	1	1	1	1	3	3	4	5	5	5	4	5	2	1	2	1	1	1	1	1	4	1	1	1	1	1	1	1	1	1	1	2	1	5
458	四川省	成都市		0分56秒	武侯区	41岁-50岁	女	网球	大专	7001-10000元	2001元以上	100元以下	1	1	1	1	2	1	1	4	5	5	5	5	5	5	5	1	1	2	1	1	1	2	1	1	3	1	1	1	2	5	1	2	1	1	2	1	1
459	四川省	成都市		3分33秒	锦江区	21岁-30岁	女	滑冰/滑板	高中/中专/高职/技校	＜3000元	1501-2000元	100元以下	2	4	2	3	1	2	2	3	4	4	5	5	3	4	4	3	3	3	3	2	3	2	2	2	1	2	2	2	2	2	4	2	2	2	2	1	2
460	四川省	成都市		3分30秒	青羊区	21岁-30岁	男	登山/徒步	本科	＞10000元	2001元以上	101-300元	1	1	1	1	1	1	2	2	3	3	5	5	5	5	5	1	4	1	1	1	2	1	1	4	1	5	1	1	1	1	1	1	1	1	1	1	1
461	四川省	成都市		3分30秒	武侯区	21岁-30岁	女	游泳	本科	5001-7000元	2001元以上	100元以下	2	2	3	3	3	2	2	2	3	4	5	4	3	3	4	2	2	2	1	2	3	3	2	2	2	2	2	4	2	2	2	3	2	2	3	2	3
462	四川省	成都市		3分37秒	武侯区	31岁-40岁	女	足球	研究生	7001-10000元	2001元以上	101-300元	3	2	3	2	2	3	2	3	4	5	1	2	4	3	3	4	1	3	3	3	3	3	3	4	2	3	3	3	3	4	3	3	3	3	2	3	4
463	四川省	成都市		0分55秒	锦江区	21岁-30岁	男	其他	大专	3001-5000元	2001元以上	100元以下	2	2	2	2	2	2	2	2	3	4	4	5	4	4	4	2	2	2	2	2	2	2	1	5	2	2	3	1	2	2	2	2	1	4	2	3	2
464	四川省	成都市		3分6秒	青羊区	31岁-40岁	女	武术/太极拳	大专	3001-5000元	2001元以上	101-300元	4	4	4	4	4	4	5	1	3	4	2	2	2	2	1	4	5	4	4	3	4	4	4	4	4	4	4	3	4	5	3	4	3	4	4	3	4
465	四川省	成都市		3分34秒	锦江区	31岁-40岁	男	滑冰/滑板	大专	5001-7000元	2001元以上	100元以下	2	2	1	1	2	1	1	4	3	3	5	3	5	3	5	2	2	1	2	1	1	2	1	2	1	3	1	1	3	1	1	1	1	1	1	3	1
466	四川省	成都市		3分39秒	锦江区	21岁-30岁	女	瑜伽/普拉提	本科	3001-5000元	2001元以上	100元以下	2	2	2	2	2	2	2	2	3	4	5	4	4	4	4	1	1	2	1	3	1	2	3	3	2	1	3	1	2	2	5	1	2	2	2	2	2
467	四川省	成都市		3分6秒	锦江区	21岁-30岁	男	其他	大专	7001-10000元	2001元以上	100元以下	2	1	2	2	2	2	4	3	4	4	4	1	2	4	4	3	2	3	2	2	2	2	1	2	1	4	3	2	2	2	2	2	1	1	2	2	3
468	四川省	成都市		0分57秒	青羊区	31岁-40岁	女	网球	本科	7001-10000元	2001元以上	100元以下	2	2	2	3	3	1	1	3	3	3	5	3	3	4	3	2	3	2	3	2	2	2	2	3	1	3	2	2	1	2	2	2	1	2	5	2	2
469	四川省	成都市		3分43秒	青羊区	31岁-40岁	男	篮球	本科	＜3000元	2001元以上	101-300元	3	2	2	2	2	1	3	3	3	3	5	5	4	4	4	2	1	5	3	2	2	2	2	2	2	2	2	2	2	2	2	2	1	1	2	2	2
470	四川省	成都市		3分36秒	金牛区	21岁-30岁	男	乒乓球	高中/中专/高职/技校	＜3000元	1501-2000元	100元以下	2	1	2	2	1	2	2	2	4	4	5	4	4	4	4	1	3	2	1	1	2	1	2	2	2	2	4	2	2	2	2	2	2	2	2	2	2
471	四川省	成都市		3分49秒	成华区	31岁-40岁	女	游泳	高中/中专/高职/技校	＞10000元	1501-2000元	100元以下	3	3	3	3	3	3	3	1	3	4	3	3	2	3	2	3	4	4	3	3	3	3	3	2	3	3	3	3	3	2	3	1	4	4	3	3	3
472	四川省	成都市		3分45秒	金牛区	31岁-40岁	女	乒乓球	高中/中专/高职/技校	3001-5000元	1501-2000元	100元以下	2	2	2	2	2	2	1	3	4	4	4	4	4	5	4	3	2	2	2	1	2	2	1	2	2	3	2	2	2	2	2	1	2	4	1	1	2
473	四川省	成都市		4分58秒	武侯区	31岁-40岁	女	网球	大专	3001-5000元	2001元以上	100元以下	1	1	1	1	1	1	1	2	4	4	4	5	4	5	5	1	2	1	4	1	1	1	1	1	1	2	1	1	1	1	1	2	4	1	1	1	1
474	四川省	成都市		4分33秒	锦江区	31岁-40岁	男	羽毛球	本科	5001-7000元	2001元以上	100元以下	2	2	2	1	1	2	2	2	3	4	4	3	4	4	2	2	2	2	2	2	2	2	3	2	2	2	2	3	1	2	2	2	1	4	2	2	2
475	四川省	成都市		3分35秒	金牛区	31岁-40岁	男	广场舞	高中/中专/高职/技校	＜3000元	1501-2000元	100元以下	3	3	2	2	2	2	5	3	4	4	5	4	4	3	4	2	2	2	1	4	2	2	2	2	2	3	2	2	2	2	2	2	2	2	3	1	1
476	四川省	成都市		3分37秒	武侯区	31岁-40岁	女	乒乓球	本科	＜3000元	2001元以上	100元以下	2	2	2	1	2	2	5	2	3	4	3	4	5	4	4	3	1	3	2	2	1	2	2	3	2	3	3	2	3	2	1	2	2	2	2	3	2
477	四川省	成都市		4分8秒	金牛区	大于51岁	男	篮球	本科	5001-7000元	2001元以上	100元以下	4	4	5	3	4	4	4	2	5	5	1	3	1	2	2	1	4	4	5	4	4	1	4	3	4	5	4	4	5	4	5	4	4	4	4	5	4
478	四川省	成都市		4分7秒	青羊区	18岁-20岁	女	跑步/散步/快走	初中及以下	3001-5000元	1501-2000元	100元以下	2	1	1	1	1	1	1	3	5	5	5	4	5	5	5	1	1	1	1	1	4	1	5	2	1	1	1	1	1	1	1	2	1	1	1	1	1
479	四川省	成都市		3分30秒	锦江区	31岁-40岁	男	羽毛球	大专	＞10000元	2001元以上	100元以下	1	1	2	2	2	2	2	2	4	3	4	5	4	4	3	2	2	2	1	2	1	1	2	2	2	2	3	5	2	2	2	2	2	3	3	2	2
480	四川省	成都市		3分55秒	成华区	21岁-30岁	女	游泳	大专	5001-7000元	2001元以上	301-500元	4	3	3	3	2	4	2	2	3	4	3	2	4	2	2	3	3	4	3	4	3	3	3	3	2	3	4	3	5	3	1	3	2	3	3	4	4
481	四川省	成都市		3分30秒	武侯区	18岁-20岁	男	骑自行车	高中/中专/高职/技校	5001-7000元	1501-2000元	100元以下	5	1	1	1	1	1	1	2	4	3	4	5	4	2	5	5	1	1	1	1	1	1	1	1	4	1	1	1	1	1	1	2	1	1	1	1	1
482	四川省	成都市		3分33秒	青羊区	41岁-50岁	男	骑自行车	研究生	7001-10000元	2001元以上	101-300元	2	4	2	2	1	2	1	4	3	4	4	4	5	3	4	2	2	2	2	3	2	2	2	2	4	2	2	4	2	3	2	3	3	2	2	2	2
483	四川省	成都市		3分49秒	青羊区	31岁-40岁	男	网球	大专	＞10000元	2001元以上	100元以下	3	4	4	1	3	2	5	2	5	5	4	2	3	1	2	4	3	3	1	3	4	4	3	1	3	3	2	3	2	3	4	2	4	3	3	3	3
484	四川省	成都市		3分6秒	锦江区	41岁-50岁	女	跳绳	本科	＜3000元	2001元以上	101-300元	3	3	3	3	4	3	3	3	3	3	2	3	5	4	2	3	4	3	3	4	3	3	3	3	3	3	3	4	2	3	3	3	3	3	3	1	3
485	四川省	成都市		3分5秒	锦江区	21岁-30岁	女	健身房锻炼（如器械训练、有氧运动等）	大专	5001-7000元	2001元以上	100元以下	1	1	1	1	1	1	1	3	3	4	5	4	5	5	4	1	1	5	2	1	1	2	1	2	2	1	1	1	2	1	1	1	1	1	1	1	1
486	四川省	成都市		3分35秒	武侯区	21岁-30岁	男	瑜伽/普拉提	本科	＞10000元	2001元以上	100元以下	3	3	4	3	2	1	2	2	3	4	4	4	3	4	3	2	2	2	3	1	2	3	2	4	2	2	2	2	2	2	2	3	1	2	2	2	2
487	四川省	成都市		3分47秒	成华区	31岁-40岁	女	其他	大专	＞10000元	2001元以上	100元以下	3	3	3	3	4	4	3	1	2	2	3	3	3	3	3	3	3	2	3	3	3	3	3	4	5	3	3	2	3	3	4	2	3	4	2	3	2
488	四川省	成都市		3分47秒	青羊区	41岁-50岁	女	游泳	本科	＜3000元	2001元以上	101-300元	3	2	2	3	1	2	2	2	3	3	4	4	1	4	4	2	2	3	4	3	2	2	1	2	2	2	2	2	2	2	2	2	2	2	1	2	2
489	四川省	成都市		3分40秒	锦江区	21岁-30岁	男	骑自行车	本科	5001-7000元	2001元以上	100元以下	1	1	2	2	2	2	2	2	3	4	4	4	5	4	4	3	2	3	2	2	2	1	2	2	2	2	3	2	2	2	1	2	3	2	2	4	2
490	四川省	成都市		3分36秒	锦江区	21岁-30岁	女	滑冰/滑板	高中/中专/高职/技校	＜3000元	1501-2000元	301-500元	1	1	2	1	2	1	1	4	5	4	5	3	5	5	5	1	1	1	1	1	2	1	1	1	1	2	1	4	3	4	1	1	1	1	1	1	1
491	四川省	成都市		0分54秒	金牛区	18岁-20岁	女	骑自行车	高中/中专/高职/技校	3001-5000元	1501-2000元	101-300元	3	4	4	4	4	1	4	3	1	2	2	3	2	2	2	4	3	4	4	2	3	4	5	3	3	2	1	4	4	4	4	4	4	5	3	4	5
492	四川省	成都市		3分49秒	成华区	21岁-30岁	男	其他	大专	＞10000元	2001元以上	100元以下	2	1	2	2	3	2	2	2	4	4	4	4	5	3	4	2	2	2	1	2	3	3	2	2	3	1	2	2	2	1	2	2	2	3	3	2	2
493	四川省	成都市		4分36秒	金牛区	21岁-30岁	女	跑步/散步/快走	高中/中专/高职/技校	＞10000元	1501-2000元	100元以下	1	4	1	4	3	1	2	4	3	3	4	5	5	4	5	2	5	2	2	2	2	2	1	2	2	2	2	2	2	1	2	2	2	2	3	2	3
494	四川省	成都市		0分56秒	金牛区	21岁-30岁	男	足球	大专	5001-7000元	2001元以上	501元以上	1	1	1	1	1	1	1	2	5	4	4	5	5	2	5	1	1	1	1	1	2	1	1	2	1	1	1	1	1	1	1	1	1	5	1	1	1
495	四川省	成都市		3分40秒	金牛区	21岁-30岁	男	瑜伽/普拉提	大专	＞10000元	2001元以上	100元以下	2	1	1	1	2	1	5	2	4	4	5	5	5	5	5	2	3	1	2	1	1	1	1	1	1	1	4	1	1	1	1	1	2	1	1	2	1
496	四川省	成都市		3分4秒	成华区	31岁-40岁	女	羽毛球	大专	7001-10000元	2001元以上	101-300元	1	1	1	1	2	1	1	4	4	5	5	4	4	5	5	1	1	1	1	1	2	1	1	1	1	1	5	1	1	1	1	1	1	3	1	1	1
497	四川省	成都市		3分5秒	青羊区	18岁-20岁	男	足球	高中/中专/高职/技校	＜3000元	1501-2000元	101-300元	3	2	3	4	2	4	3	3	3	3	3	3	3	3	2	4	2	3	3	4	3	3	3	3	3	3	3	2	3	4	3	3	3	3	2	3	3
498	四川省	成都市		3分33秒	成华区	31岁-40岁	男	足球	本科	3001-5000元	2001元以上	101-300元	1	2	5	1	4	2	5	2	3	3	4	3	4	4	3	2	2	3	2	2	1	2	2	2	4	2	2	2	1	2	2	2	2	2	1	2	2
499	四川省	成都市		3分46秒	武侯区	21岁-30岁	男	足球	高中/中专/高职/技校	＜3000元	1501-2000元	100元以下	1	1	1	1	1	1	1	2	3	3	5	4	1	5	5	1	1	1	1	4	1	1	2	1	1	1	1	1	1	1	1	1	1	1	1	1	1
500	四川省	成都市		0分56秒	金牛区	31岁-40岁	女	游泳	本科	7001-10000元	2001元以上	100元以下	2	2	3	2	3	2	2	2	3	4	4	4	4	4	4	1	2	3	2	2	3	2	3	2	1	1	3	2	2	1	2	3	3	1	1	2	4
501	四川省	成都市		0分55秒	武侯区	18岁-20岁	男	武术/太极拳	初中及以下	3001-5000元	1501-2000元	100元以下	1	3	2	2	2	4	2	4	3	4	4	2	3	4	4	2	2	2	2	2	1	2	3	2	2	2	2	1	2	2	3	2	3	2	2	3	2
502	四川省	成都市		3分30秒	武侯区	21岁-30岁	女	游泳	高中/中专/高职/技校	7001-10000元	1501-2000元	100元以下	2	2	2	2	1	2	3	2	3	4	1	4	3	4	4	2	3	1	2	2	2	2	2	3	2	2	2	3	2	2	4	1	2	2	2	2	2
503	四川省	成都市		0分57秒	武侯区	大于51岁	男	跑步/散步/快走	本科	3001-5000元	2001元以上	101-300元	2	3	4	1	4	3	4	3	5	4	2	1	3	2	2	4	4	5	4	3	5	5	4	4	4	3	4	4	3	3	4	3	4	4	4	4	4
504	四川省	成都市		0分47秒	武侯区	21岁-30岁	男	健身房锻炼（如器械训练、有氧运动等）	本科	＜3000元	2001元以上	100元以下	2	2	2	1	2	1	2	2	3	4	4	4	4	4	5	2	2	2	2	5	2	2	2	1	3	1	2	5	3	1	4	2	3	1	2	1	1
505	四川省	成都市		3分30秒	武侯区	21岁-30岁	男	羽毛球	本科	5001-7000元	2001元以上	100元以下	3	2	3	2	1	2	2	2	3	4	4	3	4	3	4	3	2	2	2	2	1	2	2	3	3	1	2	2	2	2	2	2	4	2	2	2	3
506	四川省	成都市		0分53秒	青羊区	21岁-30岁	女	乒乓球	本科	5001-7000元	2001元以上	100元以下	2	5	2	2	1	2	2	2	3	4	4	5	4	4	4	3	2	2	2	3	5	1	2	3	1	4	2	2	3	2	2	2	2	2	2	2	2
507	四川省	成都市		3分0秒	武侯区	21岁-30岁	男	乒乓球	大专	5001-7000元	2001元以上	100元以下	2	1	4	2	2	2	2	2	3	4	1	4	5	4	4	2	2	1	3	2	2	2	2	2	2	2	3	2	1	2	2	2	1	2	2	2	3
508	四川省	成都市		5分5秒	锦江区	21岁-30岁	男	游泳	研究生	＞10000元	2001元以上	100元以下	1	1	1	1	2	1	2	4	4	3	5	5	3	5	5	1	4	1	1	1	1	2	1	1	1	4	1	1	1	5	1	2	1	2	2	1	3
509	四川省	成都市		0分53秒	成华区	31岁-40岁	女	登山/徒步	本科	5001-7000元	2001元以上	100元以下	1	2	3	2	2	2	4	3	3	4	4	3	4	4	4	2	2	2	2	1	2	2	2	2	2	3	2	2	5	1	3	5	2	2	1	2	2
510	四川省	成都市		3分4秒	青羊区	21岁-30岁	女	广场舞	本科	5001-7000元	2001元以上	101-300元	1	1	1	1	1	1	1	2	4	3	5	5	5	5	4	1	1	1	1	4	1	1	1	1	1	2	1	1	1	1	1	1	2	1	3	1	1
511	四川省	成都市		0分48秒	武侯区	21岁-30岁	男	游泳	高中/中专/高职/技校	3001-5000元	1501-2000元	100元以下	1	1	3	2	1	2	2	2	4	4	4	4	4	4	4	2	2	2	4	2	2	2	2	1	3	4	2	1	2	2	3	2	5	1	3	2	1
512	四川省	成都市		3分8秒	青羊区	41岁-50岁	男	足球	高中/中专/高职/技校	5001-7000元	2001元以上	101-300元	3	3	3	2	3	3	3	1	2	3	3	3	3	3	2	3	3	3	3	2	2	3	4	3	3	4	3	3	3	2	3	3	2	3	4	3	3
513	四川省	成都市		0分54秒	成华区	21岁-30岁	男	网球	高中/中专/高职/技校	＞10000元	1501-2000元	100元以下	2	1	1	1	2	2	1	2	4	4	5	5	5	5	1	1	1	1	4	1	1	1	1	1	3	1	3	1	1	2	1	1	1	1	1	2	4
514	四川省	成都市		3分30秒	青羊区	31岁-40岁	男	篮球	本科	7001-10000元	2001元以上	100元以下	1	1	2	1	2	1	1	3	4	4	3	5	5	5	5	1	1	1	1	1	2	2	1	1	1	5	1	1	1	1	1	1	1	1	1	5	1
515	四川省	成都市		0分53秒	青羊区	18岁-20岁	女	游泳	高中/中专/高职/技校	7001-10000元	1501-2000元	100元以下	3	3	3	4	3	3	3	4	3	3	3	3	3	3	3	3	3	3	3	3	3	5	3	1	3	4	3	3	3	3	3	3	3	3	3	3	4
516	四川省	成都市		3分46秒	锦江区	31岁-40岁	女	足球	本科	3001-5000元	2001元以上	100元以下	2	3	3	2	2	2	4	3	3	4	3	2	2	4	3	4	4	4	1	2	4	3	2	3	3	2	5	3	3	3	3	3	2	3	3	3	3
517	四川省	成都市		3分5秒	成华区	21岁-30岁	男	足球	高中/中专/高职/技校	＞10000元	1501-2000元	101-300元	1	2	1	2	1	1	1	4	4	3	5	3	3	5	5	1	1	1	1	1	1	1	1	1	2	2	1	5	4	2	1	1	1	1	1	1	1
518	四川省	成都市		3分34秒	锦江区	18岁-20岁	女	网球	高中/中专/高职/技校	7001-10000元	1501-2000元	301-500元	4	4	3	3	3	3	3	2	4	4	3	2	4	2	2	3	3	5	2	3	3	1	3	2	3	3	4	3	3	2	3	3	4	1	3	3	3
519	四川省	成都市		3分9秒	青羊区	31岁-40岁	女	乒乓球	研究生	7001-10000元	2001元以上	100元以下	1	1	1	2	1	1	1	4	4	5	5	5	4	5	5	1	1	1	1	1	1	1	5	5	2	1	1	1	1	1	1	2	2	3	1	1	3
520	四川省	成都市		0分59秒	锦江区	31岁-40岁	女	广场舞	大专	7001-10000元	2001元以上	100元以下	2	5	2	1	4	2	2	3	3	4	4	5	4	5	4	1	2	2	2	2	2	1	1	2	2	2	2	2	3	2	2	2	2	2	2	2	1
521	四川省	成都市		0分54秒	武侯区	21岁-30岁	男	跳绳	研究生	＞10000元	2001元以上	100元以下	2	4	2	1	3	2	2	2	5	4	2	4	4	4	4	2	2	1	2	2	5	2	2	2	2	3	2	2	2	2	2	2	2	2	3	2	1
522	四川省	成都市		3分39秒	成华区	31岁-40岁	男	登山/徒步	高中/中专/高职/技校	3001-5000元	1501-2000元	100元以下	1	1	1	1	1	1	1	2	4	4	3	5	5	2	5	2	1	1	1	1	1	2	1	1	1	4	1	1	1	1	1	1	1	3	1	1	1
523	四川省	成都市		3分47秒	青羊区	31岁-40岁	男	武术/太极拳	大专	3001-5000元	2001元以上	100元以下	2	1	2	2	2	4	2	3	3	4	4	4	4	4	4	2	1	2	3	2	2	2	3	2	2	2	2	2	1	4	2	4	2	2	2	2	2
524	四川省	成都市		3分9秒	成华区	31岁-40岁	男	登山/徒步	大专	＞10000元	2001元以上	100元以下	1	1	1	1	1	1	5	2	3	3	5	5	5	4	4	1	1	1	1	4	1	1	1	4	1	1	1	1	2	1	1	1	1	3	1	1	1
525	四川省	成都市		0分58秒	青羊区	大于51岁	女	其他	研究生	5001-7000元	2001元以上	301-500元	2	2	2	2	2	2	2	3	4	4	4	4	4	5	4	5	4	2	2	1	1	1	2	2	2	3	1	2	2	2	2	2	1	5	3	1	1
526	四川省	成都市		3分4秒	青羊区	31岁-40岁	女	滑冰/滑板	本科	7001-10000元	2001元以上	100元以下	1	3	2	1	1	1	1	2	3	4	5	5	5	5	5	4	4	1	1	1	1	1	1	1	1	1	2	3	1	2	1	1	1	1	1	1	1
527	四川省	成都市		3分39秒	青羊区	18岁-20岁	男	广场舞	高中/中专/高职/技校	3001-5000元	1501-2000元	100元以下	1	1	1	1	1	2	1	2	3	4	5	5	5	4	5	2	1	2	3	1	2	2	1	1	1	1	1	1	4	2	4	4	1	1	1	2	1
528	四川省	成都市		0分57秒	金牛区	41岁-50岁	男	篮球	高中/中专/高职/技校	3001-5000元	1501-2000元	101-300元	4	1	1	1	1	1	1	4	4	4	5	5	4	4	5	2	1	1	1	1	1	1	2	1	4	1	1	1	2	1	5	2	1	2	1	4	2
529	四川省	成都市		3分0秒	武侯区	31岁-40岁	男	跑步/散步/快走	高中/中专/高职/技校	＜3000元	2001元以上	100元以下	1	1	1	1	4	1	1	2	3	3	4	1	5	5	5	1	1	5	1	1	1	1	1	1	1	1	1	1	1	1	1	4	1	1	1	2	5
530	四川省	成都市		0分46秒	锦江区	31岁-40岁	女	骑自行车	大专	3001-5000元	2001元以上	100元以下	1	1	1	1	1	2	1	3	3	4	5	5	4	5	4	1	3	1	1	1	5	1	1	1	4	2	1	2	2	1	2	1	1	1	1	1	1
531	四川省	成都市		3分37秒	成华区	31岁-40岁	女	跑步/散步/快走	大专	7001-10000元	2001元以上	100元以下	4	4	4	4	5	2	3	3	3	3	2	2	1	2	3	3	2	4	4	4	4	2	4	4	4	4	4	5	3	4	4	4	4	4	4	4	4
532	四川省	成都市		3分4秒	成华区	41岁-50岁	男	登山/徒步	本科	＞10000元	2001元以上	101-300元	3	2	2	1	3	1	2	4	5	4	4	4	5	5	4	2	2	1	2	2	1	1	2	1	2	4	2	2	2	2	2	1	2	3	2	2	4
533	四川省	成都市		3分5秒	金牛区	21岁-30岁	男	足球	本科	3001-5000元	2001元以上	101-300元	2	2	2	2	2	2	2	3	3	4	4	4	5	3	4	1	2	2	2	2	2	2	2	2	2	2	2	3	2	2	2	1	5	1	2	2	1
534	四川省	成都市		0分57秒	武侯区	21岁-30岁	女	游泳	高中/中专/高职/技校	3001-5000元	1501-2000元	100元以下	2	1	2	2	1	2	2	3	4	4	5	4	3	3	1	3	2	3	5	2	2	3	2	2	2	1	2	2	2	2	2	5	3	2	3	2	3
535	四川省	成都市		3分7秒	成华区	21岁-30岁	男	跳绳	高中/中专/高职/技校	5001-7000元	2001元以上	301-500元	3	2	2	2	3	2	3	4	4	5	4	5	4	4	4	2	2	2	3	2	3	2	3	2	2	3	3	2	2	1	2	2	2	2	1	2	2
536	四川省	成都市		0分55秒	锦江区	21岁-30岁	女	网球	高中/中专/高职/技校	＜3000元	1501-2000元	301-500元	1	1	2	2	2	2	2	2	3	4	4	3	4	3	3	1	1	3	2	2	2	2	2	2	2	2	1	2	3	2	2	2	2	2	3	4	2
537	四川省	成都市		3分30秒	青羊区	21岁-30岁	男	跳绳	本科	3001-5000元	2001元以上	101-300元	1	2	3	2	3	2	2	3	3	4	4	4	4	4	3	1	2	3	2	2	2	1	2	5	2	2	3	2	2	5	2	2	2	2	2	2	2
538	四川省	成都市		3分0秒	武侯区	41岁-50岁	女	跳绳	本科	＜3000元	2001元以上	100元以下	2	1	2	1	1	2	1	4	3	4	2	5	5	4	5	2	1	1	4	1	1	1	2	1	2	1	2	1	1	1	1	1	3	1	1	2	1
539	四川省	成都市		0分58秒	锦江区	21岁-30岁	女	滑冰/滑板	本科	7001-10000元	2001元以上	100元以下	1	2	2	3	2	2	2	2	3	4	1	5	5	4	4	1	2	2	2	2	1	2	2	3	1	3	2	1	5	2	2	2	2	3	2	2	2
540	四川省	成都市		3分33秒	成华区	21岁-30岁	女	滑冰/滑板	大专	5001-7000元	2001元以上	100元以下	1	1	1	5	1	1	1	4	3	4	4	5	5	5	5	2	5	1	1	2	1	1	2	1	1	2	1	1	1	1	1	1	1	1	1	1	1
541	四川省	成都市		3分4秒	成华区	31岁-40岁	男	乒乓球	本科	＞10000元	2001元以上	100元以下	2	2	2	2	2	2	1	2	3	4	4	4	1	4	3	2	2	1	2	5	3	2	2	2	3	2	2	2	1	3	3	2	2	2	1	2	1
542	四川省	成都市		3分6秒	武侯区	18岁-20岁	男	跑步/散步/快走	高中/中专/高职/技校	7001-10000元	1501-2000元	100元以下	1	5	1	1	1	1	1	3	4	4	5	5	2	5	5	1	1	3	2	1	1	1	3	1	2	1	1	1	1	4	1	2	1	1	1	4	1
543	四川省	成都市		3分4秒	锦江区	41岁-50岁	女	登山/徒步	研究生	7001-10000元	2001元以上	101-300元	5	5	4	4	5	5	5	5	1	1	1	1	1	1	1	5	5	5	4	5	5	5	5	5	5	5	5	5	5	5	5	5	5	4	4	5	5
544	四川省	成都市		3分43秒	金牛区	31岁-40岁	女	登山/徒步	大专	＜3000元	2001元以上	100元以下	3	2	2	1	5	2	2	2	3	3	5	4	4	4	4	2	2	2	2	2	1	2	2	2	5	2	2	2	2	2	2	2	2	2	2	1	3
545	四川省	成都市		3分56秒	青羊区	21岁-30岁	男	骑自行车	大专	＜3000元	2001元以上	100元以下	3	2	3	2	2	3	3	4	3	3	4	4	5	4	4	2	2	2	2	3	2	2	2	3	5	3	2	2	2	2	3	2	2	1	1	1	2
546	四川省	成都市		3分39秒	金牛区	21岁-30岁	女	篮球	高中/中专/高职/技校	3001-5000元	1501-2000元	101-300元	4	5	4	4	4	4	5	3	4	4	2	2	2	2	2	4	5	4	4	4	3	2	4	4	3	5	4	4	4	5	4	4	4	4	4	3	4
547	四川省	成都市		3分9秒	金牛区	41岁-50岁	女	武术/太极拳	本科	7001-10000元	2001元以上	100元以下	1	1	2	1	1	2	1	3	4	4	5	4	5	5	5	2	1	1	1	2	2	1	1	1	1	1	1	1	1	1	1	2	1	1	1	1	1
548	四川省	成都市		0分58秒	青羊区	31岁-40岁	女	网球	本科	＜3000元	2001元以上	101-300元	1	2	1	1	4	3	1	2	4	4	5	5	5	5	5	1	1	1	1	5	3	1	1	1	2	2	1	1	1	1	1	1	1	1	4	5	1
549	四川省	成都市		0分53秒	武侯区	21岁-30岁	女	登山/徒步	大专	＞10000元	2001元以上	100元以下	2	2	4	2	3	2	1	2	3	4	4	4	2	4	5	1	2	2	2	2	2	2	2	2	3	2	2	2	3	2	2	2	1	2	2	2	4
550	四川省	成都市		3分55秒	青羊区	21岁-30岁	男	其他	本科	5001-7000元	2001元以上	301-500元	1	1	3	3	1	1	1	4	3	4	5	4	4	5	4	2	1	1	1	1	1	1	1	2	1	1	1	1	1	1	2	1	1	1	1	3	1
551	四川省	成都市		3分34秒	武侯区	大于51岁	女	乒乓球	本科	3001-5000元	2001元以上	101-300元	4	4	4	3	4	4	4	1	4	4	3	1	2	2	2	4	4	4	5	3	4	3	4	4	3	4	2	3	4	4	4	4	5	4	4	4	4
552	四川省	成都市		3分44秒	金牛区	18岁-20岁	男	武术/太极拳	高中/中专/高职/技校	＞10000元	1501-2000元	100元以下	5	1	1	1	1	1	1	2	3	3	5	5	3	1	5	2	2	1	3	1	4	1	1	1	2	1	4	1	4	1	1	1	3	1	2	1	2
553	四川省	成都市		0分53秒	青羊区	31岁-40岁	女	篮球	本科	＞10000元	2001元以上	301-500元	1	1	2	1	1	2	2	1	5	5	5	4	2	5	5	1	2	1	1	5	1	2	1	1	3	1	1	1	1	5	2	1	1	2	1	2	1
554	四川省	成都市		0分58秒	金牛区	18岁-20岁	女	其他	高中/中专/高职/技校	＞10000元	1501-2000元	100元以下	3	3	2	4	3	3	3	3	4	4	3	4	3	3	3	3	2	3	3	4	5	3	3	3	3	2	1	2	2	3	1	4	4	3	3	3	3
555	四川省	成都市		3分36秒	青羊区	31岁-40岁	女	跳绳	本科	＞10000元	2001元以上	501元以上	3	3	4	3	3	4	3	2	3	4	3	3	3	3	2	3	4	2	3	3	3	3	3	2	1	3	3	3	4	2	3	4	2	4	3	3	1
556	四川省	成都市		3分7秒	锦江区	21岁-30岁	女	骑自行车	大专	3001-5000元	2001元以上	100元以下	2	2	2	2	3	2	2	2	4	4	4	3	5	4	4	3	1	2	2	3	1	2	2	1	4	2	2	2	1	2	2	2	2	2	2	2	2
557	四川省	成都市		3分35秒	青羊区	18岁-20岁	女	跳绳	高中/中专/高职/技校	3001-5000元	1501-2000元	100元以下	2	2	2	2	2	2	1	3	4	3	4	4	4	4	3	2	2	2	1	2	3	1	3	2	2	2	2	3	2	4	2	2	2	2	2	2	2
558	四川省	成都市		3分47秒	锦江区	21岁-30岁	男	足球	本科	7001-10000元	2001元以上	100元以下	3	2	2	3	1	2	1	2	3	4	4	3	4	4	3	2	1	2	2	2	1	2	4	1	2	3	1	2	4	2	2	2	2	2	2	2	2
559	四川省	成都市		0分55秒	成华区	21岁-30岁	男	游泳	大专	5001-7000元	2001元以上	100元以下	2	3	4	2	2	1	1	2	4	4	5	5	1	5	4	1	2	4	3	2	2	2	2	2	1	2	2	2	1	2	4	2	2	2	2	2	3
560	四川省	成都市		3分5秒	锦江区	41岁-50岁	女	武术/太极拳	本科	3001-5000元	2001元以上	100元以下	2	2	2	2	1	2	2	3	3	3	4	4	3	4	4	2	2	3	2	2	3	2	4	1	3	2	2	3	2	3	1	2	2	2	2	5	2
561	四川省	成都市		3分40秒	青羊区	21岁-30岁	男	滑冰/滑板	大专	7001-10000元	2001元以上	100元以下	1	1	1	1	1	2	2	2	3	4	5	4	4	5	5	1	1	1	1	1	1	1	1	2	4	1	1	2	1	1	1	1	1	1	1	1	5
562	四川省	成都市		0分55秒	金牛区	18岁-20岁	女	跑步/散步/快走	高中/中专/高职/技校	＜3000元	1501-2000元	101-300元	1	1	1	1	1	1	1	3	2	3	3	5	5	5	5	1	1	1	1	1	3	1	1	1	1	2	1	1	1	1	1	1	1	1	1	1	2
563	四川省	成都市		3分44秒	成华区	41岁-50岁	男	足球	高中/中专/高职/技校	5001-7000元	1501-2000元	100元以下	5	3	4	4	4	4	4	2	5	5	2	2	5	2	2	1	4	4	4	4	4	4	2	3	3	4	4	1	4	3	4	4	4	4	3	4	1
564	四川省	成都市		3分45秒	成华区	41岁-50岁	女	篮球	本科	5001-7000元	2001元以上	100元以下	2	2	2	3	2	2	3	3	3	3	5	4	3	4	4	1	1	2	2	2	3	2	3	2	3	3	2	2	2	5	1	2	1	2	2	2	3
565	四川省	成都市		0分56秒	武侯区	21岁-30岁	女	滑冰/滑板	大专	7001-10000元	2001元以上	101-300元	2	2	2	2	2	2	2	2	4	4	3	4	3	3	4	1	2	2	2	2	1	4	2	2	2	2	2	2	3	5	2	2	2	1	2	2	2
566	四川省	成都市		0分53秒	青羊区	31岁-40岁	男	健身房锻炼（如器械训练、有氧运动等）	高中/中专/高职/技校	＜3000元	2001元以上	100元以下	3	3	3	2	2	2	2	4	5	4	4	4	4	4	4	3	2	2	2	2	2	2	2	3	2	1	2	2	2	2	1	2	2	2	2	2	2
567	四川省	成都市		3分38秒	成华区	大于51岁	男	羽毛球	高中/中专/高职/技校	5001-7000元	1501-2000元	100元以下	1	1	1	1	2	1	1	2	2	3	5	5	5	2	4	1	1	1	1	2	1	1	1	1	1	1	1	1	1	2	1	1	2	1	1	1	1
568	四川省	成都市		0分54秒	成华区	31岁-40岁	女	乒乓球	高中/中专/高职/技校	＞10000元	2001元以上	501元以上	2	5	2	3	2	2	2	3	3	3	5	3	4	4	5	2	2	2	2	1	5	1	1	2	2	2	2	5	1	2	3	2	2	1	2	2	2
569	四川省	成都市		3分34秒	武侯区	21岁-30岁	女	广场舞	本科	7001-10000元	2001元以上	100元以下	2	2	5	1	3	2	2	2	3	4	4	4	4	4	4	2	4	1	3	2	4	2	2	1	1	3	1	2	1	2	2	2	2	2	1	1	2
570	四川省	成都市		3分38秒	锦江区	21岁-30岁	女	网球	大专	5001-7000元	2001元以上	100元以下	2	2	2	4	2	2	2	3	3	3	4	5	4	3	4	3	5	3	2	2	2	3	2	1	2	2	3	3	2	2	2	2	1	1	2	2	2
571	四川省	成都市		3分38秒	武侯区	31岁-40岁	男	健身房锻炼（如器械训练、有氧运动等）	高中/中专/高职/技校	7001-10000元	1501-2000元	100元以下	4	1	1	1	1	1	1	3	4	4	5	5	5	5	5	1	2	1	1	5	1	5	1	1	1	1	1	1	1	2	1	3	1	1	1	1	1
572	四川省	成都市		3分0秒	武侯区	31岁-40岁	男	瑜伽/普拉提	大专	3001-5000元	2001元以上	101-300元	2	1	1	2	2	2	2	4	3	4	5	5	2	4	5	1	1	1	1	1	2	2	1	1	1	3	1	1	3	4	1	2	1	4	1	1	5
573	四川省	成都市		3分5秒	锦江区	21岁-30岁	女	跳绳	大专	＜3000元	2001元以上	301-500元	5	1	1	2	1	1	1	3	4	5	5	5	2	4	5	1	1	1	1	2	1	4	1	1	2	1	2	2	1	1	1	1	1	1	1	1	1
574	四川省	成都市		3分48秒	金牛区	41岁-50岁	男	跳绳	本科	＜3000元	2001元以上	100元以下	2	2	2	2	2	2	2	2	3	3	5	3	4	5	3	1	2	2	3	2	2	2	2	2	3	4	2	2	2	2	4	1	2	1	2	1	1
575	四川省	成都市		3分44秒	锦江区	21岁-30岁	男	羽毛球	大专	＞10000元	2001元以上	101-300元	3	2	2	4	2	2	1	3	3	4	3	4	2	4	4	2	2	2	2	2	2	3	3	2	3	2	2	2	3	2	2	2	2	2	3	2	2
576	四川省	成都市		3分45秒	金牛区	大于51岁	女	乒乓球	高中/中专/高职/技校	＞10000元	1501-2000元	100元以下	5	5	4	4	4	3	4	1	4	3	5	2	2	1	2	4	4	4	4	4	5	4	4	4	4	4	4	1	4	3	5	4	4	4	5	4	4
577	四川省	成都市		3分3秒	成华区	21岁-30岁	男	跑步/散步/快走	大专	7001-10000元	2001元以上	100元以下	1	1	1	1	1	1	1	3	3	3	5	5	5	1	4	1	1	1	1	1	1	1	1	1	1	1	1	1	1	1	1	2	1	1	2	1	1
578	四川省	成都市		3分57秒	金牛区	41岁-50岁	男	足球	本科	5001-7000元	2001元以上	100元以下	1	2	3	2	1	2	3	3	3	3	4	4	4	5	3	2	2	2	1	2	2	2	2	3	1	2	3	4	1	2	2	3	2	2	3	2	2
579	四川省	成都市		0分59秒	金牛区	18岁-20岁	女	网球	高中/中专/高职/技校	＞10000元	1501-2000元	301-500元	4	3	3	3	3	3	3	4	4	4	3	1	3	3	3	3	3	3	4	3	3	5	4	4	4	4	3	3	3	3	3	3	3	3	3	3	3
580	四川省	成都市		3分34秒	青羊区	21岁-30岁	女	滑冰/滑板	本科	3001-5000元	2001元以上	100元以下	2	2	2	3	2	2	2	2	3	4	5	4	4	1	3	2	2	2	1	3	4	2	2	2	2	2	2	2	5	2	2	2	2	2	1	2	2
581	四川省	成都市		3分37秒	成华区	21岁-30岁	女	瑜伽/普拉提	研究生	7001-10000元	2001元以上	100元以下	2	2	2	2	2	2	2	3	3	3	4	3	3	4	4	3	2	2	1	2	2	2	1	3	3	2	2	1	2	3	2	2	4	2	2	3	3
582	四川省	成都市		0分58秒	武侯区	21岁-30岁	女	网球	大专	＜3000元	2001元以上	100元以下	3	4	3	3	3	2	3	4	4	5	3	3	3	4	2	3	1	3	3	3	2	3	3	3	2	1	4	3	4	3	3	4	4	2	2	3	4
583	四川省	成都市		3分3秒	金牛区	41岁-50岁	女	骑自行车	本科	5001-7000元	2001元以上	100元以下	1	1	1	1	1	1	1	3	4	3	5	5	3	5	5	1	1	1	1	1	1	1	1	2	2	1	3	5	2	1	1	1	5	1	2	2	1
584	四川省	成都市		0分49秒	成华区	41岁-50岁	男	其他	高中/中专/高职/技校	＜3000元	1501-2000元	101-300元	3	4	3	3	3	3	3	2	2	3	3	1	2	3	3	2	3	2	3	3	2	2	2	2	3	2	1	4	4	3	3	3	3	2	3	3	2
585	四川省	成都市		3分53秒	青羊区	21岁-30岁	男	健身房锻炼（如器械训练、有氧运动等）	本科	＞10000元	2001元以上	100元以下	2	2	1	2	2	1	2	2	3	4	4	5	4	4	4	2	1	2	5	2	2	2	2	2	2	3	2	4	2	1	2	1	2	2	2	2	2
586	四川省	成都市		0分57秒	锦江区	大于51岁	女	羽毛球	高中/中专/高职/技校	＜3000元	1501-2000元	101-300元	3	3	2	2	3	3	3	1	2	3	3	3	3	3	3	4	4	3	3	3	3	3	4	3	3	3	3	3	3	3	4	2	3	3	2	3	2
587	四川省	成都市		3分48秒	成华区	21岁-30岁	男	篮球	研究生	3001-5000元	2001元以上	100元以下	3	1	2	2	5	2	2	3	3	4	4	4	5	4	4	2	2	2	1	2	2	2	2	1	3	2	3	3	1	3	2	3	2	2	2	2	2
588	四川省	成都市		0分50秒	锦江区	31岁-40岁	男	乒乓球	大专	＜3000元	2001元以上	101-300元	2	2	2	1	2	2	3	2	4	4	3	5	5	5	4	3	2	3	2	1	3	2	4	3	2	2	1	1	1	2	2	2	2	2	2	2	1
589	四川省	成都市		3分43秒	武侯区	21岁-30岁	男	足球	研究生	3001-5000元	2001元以上	100元以下	2	4	3	3	3	3	4	3	3	3	2	3	4	3	4	2	4	3	2	3	3	1	3	3	3	3	3	3	2	3	2	3	5	3	1	3	3
590	四川省	成都市		3分33秒	青羊区	21岁-30岁	男	跑步/散步/快走	大专	＞10000元	2001元以上	101-300元	1	5	1	1	1	1	1	4	4	4	5	5	5	5	5	2	1	1	1	1	5	1	3	1	1	1	1	2	1	1	1	1	1	2	1	1	1
591	四川省	成都市		3分45秒	武侯区	41岁-50岁	男	武术/太极拳	本科	＜3000元	2001元以上	100元以下	1	1	1	1	1	1	3	3	4	4	5	5	5	5	5	4	1	1	5	1	1	1	1	1	1	1	2	1	1	1	1	1	1	1	1	1	1
592	四川省	成都市		0分54秒	金牛区	41岁-50岁	男	跳绳	大专	7001-10000元	2001元以上	501元以上	2	3	3	2	2	2	1	2	5	4	4	4	5	3	3	2	2	2	2	2	2	2	1	5	2	3	2	2	1	2	3	2	2	3	2	2	2
593	四川省	成都市		3分35秒	武侯区	21岁-30岁	男	羽毛球	本科	3001-5000元	2001元以上	100元以下	3	1	2	2	2	2	2	2	3	4	4	4	4	5	5	2	2	5	3	2	2	1	2	2	2	2	3	3	2	2	2	1	2	2	2	2	2
594	四川省	成都市		0分48秒	武侯区	41岁-50岁	女	滑冰/滑板	本科	＜3000元	2001元以上	100元以下	1	1	1	1	1	1	3	3	4	4	5	5	5	4	5	1	1	1	1	1	1	1	1	1	1	1	1	1	1	4	1	1	1	1	1	2	1
595	四川省	成都市		3分34秒	锦江区	31岁-40岁	男	健身房锻炼（如器械训练、有氧运动等）	高中/中专/高职/技校	3001-5000元	1501-2000元	100元以下	2	2	2	2	3	1	2	3	4	4	4	4	4	4	4	2	3	1	2	2	2	1	2	2	2	1	2	1	2	4	2	2	2	2	2	2	1
596	四川省	成都市		3分45秒	锦江区	21岁-30岁	女	瑜伽/普拉提	大专	3001-5000元	2001元以上	100元以下	2	2	2	3	2	2	2	2	3	4	3	3	5	4	4	2	4	2	2	1	2	2	3	2	2	1	2	2	2	2	2	2	3	4	2	2	2
597	四川省	成都市		3分6秒	锦江区	大于51岁	女	游泳	大专	5001-7000元	2001元以上	301-500元	1	1	1	2	1	1	2	1	2	3	5	5	5	5	5	1	2	1	1	1	1	2	1	2	1	1	1	1	1	1	1	1	1	1	1	1	5
598	四川省	成都市		3分8秒	武侯区	18岁-20岁	男	游泳	高中/中专/高职/技校	3001-5000元	1501-2000元	301-500元	4	4	4	4	4	4	3	2	5	5	2	2	2	2	2	3	5	4	4	3	4	4	2	4	4	4	4	4	5	4	5	4	4	5	4	5	4
599	四川省	成都市		3分39秒	成华区	21岁-30岁	男	骑自行车	本科	7001-10000元	2001元以上	101-300元	3	1	2	2	2	2	2	3	4	4	4	4	3	1	1	2	2	3	2	4	2	2	2	2	1	2	2	1	2	2	2	2	1	1	1	1	2
600	四川省	成都市		3分55秒	青羊区	21岁-30岁	女	羽毛球	高中/中专/高职/技校	＞10000元	1501-2000元	101-300元	2	2	2	1	2	1	2	3	3	4	5	4	2	4	3	1	2	1	1	2	2	3	1	2	2	2	3	2	2	1	2	3	2	2	1	2	2
601	四川省	成都市		0分46秒	成华区	41岁-50岁	女	网球	大专	3001-5000元	2001元以上	100元以下	1	1	1	1	1	2	1	4	4	4	5	4	5	2	5	1	1	1	1	2	4	4	1	1	2	1	1	1	2	1	1	1	3	1	1	4	2
602	四川省	成都市		3分9秒	成华区	31岁-40岁	男	健身房锻炼（如器械训练、有氧运动等）	本科	3001-5000元	2001元以上	301-500元	2	1	3	1	3	1	2	1	5	5	4	5	4	4	4	3	3	2	1	3	2	1	1	2	2	2	2	2	2	2	2	1	1	2	2	2	2
603	四川省	成都市		3分45秒	锦江区	21岁-30岁	男	滑冰/滑板	本科	＞10000元	2001元以上	101-300元	2	5	4	1	2	2	3	2	4	4	4	4	4	4	4	2	2	3	3	2	2	2	3	2	2	2	2	2	3	2	2	2	1	2	1	1	2
604	四川省	成都市		3分34秒	武侯区	21岁-30岁	男	武术/太极拳	本科	5001-7000元	2001元以上	100元以下	1	1	2	3	2	2	3	2	3	4	4	3	5	4	5	2	2	2	2	3	2	3	3	3	5	2	3	2	2	2	4	2	2	5	2	2	4
605	四川省	成都市		0分48秒	成华区	31岁-40岁	女	乒乓球	本科	＞10000元	2001元以上	100元以下	5	1	1	2	3	1	2	2	3	3	5	4	5	4	5	1	1	1	1	1	1	2	2	1	1	1	1	2	1	1	1	1	4	2	1	1	2
606	四川省	成都市		3分48秒	锦江区	21岁-30岁	女	篮球	大专	5001-7000元	2001元以上	100元以下	2	2	3	1	5	2	2	3	3	4	4	4	4	4	4	2	2	2	2	4	2	2	2	2	2	2	1	3	3	4	2	2	5	3	1	2	1
607	四川省	成都市		3分36秒	青羊区	21岁-30岁	男	游泳	本科	3001-5000元	2001元以上	100元以下	3	2	2	3	2	2	2	2	3	3	4	4	4	5	3	2	2	2	4	2	1	2	1	2	2	2	2	2	2	2	2	2	3	5	2	2	3
608	四川省	成都市		3分46秒	武侯区	21岁-30岁	男	跑步/散步/快走	本科	5001-7000元	2001元以上	100元以下	3	2	1	2	1	3	2	2	3	4	4	3	4	4	4	3	2	1	2	2	1	2	2	3	2	2	3	2	2	1	2	2	2	2	2	5	1
609	四川省	成都市		0分53秒	武侯区	41岁-50岁	女	篮球	高中/中专/高职/技校	＜3000元	1501-2000元	101-300元	1	1	1	4	1	1	3	2	4	4	5	5	5	1	4	1	1	1	3	1	1	1	1	5	2	1	2	1	1	1	2	1	2	1	1	1	1
610	四川省	成都市		0分44秒	武侯区	31岁-40岁	男	跳绳	大专	7001-10000元	2001元以上	101-300元	1	2	2	2	1	2	2	2	3	3	3	3	2	5	3	2	2	2	2	2	2	2	2	1	4	2	2	2	2	3	2	1	2	3	1	3	2
611	四川省	成都市		4分6秒	锦江区	21岁-30岁	男	跑步/散步/快走	大专	5001-7000元	2001元以上	100元以下	2	2	2	4	5	2	2	2	3	3	3	4	5	5	3	1	4	1	2	2	2	2	5	3	2	2	2	2	2	2	1	2	2	2	2	2	2
612	四川省	成都市		3分44秒	金牛区	大于51岁	男	网球	高中/中专/高职/技校	5001-7000元	2001元以上	501元以上	1	2	1	1	1	1	2	1	3	4	5	5	5	3	5	1	2	1	1	1	1	1	1	1	1	1	2	1	2	1	1	1	1	1	1	1	1
613	四川省	成都市		3分37秒	锦江区	21岁-30岁	女	网球	本科	＜3000元	2001元以上	101-300元	4	2	3	3	2	3	2	3	4	4	3	4	3	2	4	3	3	3	3	2	1	4	5	3	3	3	2	4	3	2	3	3	3	3	2	3	3
614	四川省	成都市		3分43秒	青羊区	21岁-30岁	女	跳绳	大专	＞10000元	2001元以上	100元以下	2	2	2	1	2	2	1	2	3	4	5	4	4	4	4	2	2	3	3	2	2	2	2	2	2	3	2	3	3	3	3	2	2	2	2	2	1
615	四川省	成都市		0分49秒	成华区	18岁-20岁	女	登山/徒步	高中/中专/高职/技校	3001-5000元	1501-2000元	100元以下	2	1	1	1	1	2	1	4	3	4	5	5	4	5	3	1	1	2	1	1	1	1	2	1	1	1	2	1	1	1	1	1	1	1	1	1	1
616	四川省	成都市		3分54秒	青羊区	31岁-40岁	男	篮球	本科	7001-10000元	2001元以上	101-300元	2	2	3	5	3	3	2	4	2	3	3	3	2	3	4	3	3	1	4	2	2	3	3	3	3	3	3	3	3	3	4	3	3	2	2	3	3
617	四川省	成都市		0分50秒	金牛区	21岁-30岁	男	网球	本科	＜3000元	2001元以上	100元以下	2	2	2	2	5	2	3	2	3	4	3	4	5	4	2	2	2	4	2	2	2	1	2	3	2	2	3	2	2	2	2	2	4	2	2	1	2
618	四川省	成都市		3分40秒	青羊区	18岁-20岁	男	篮球	高中/中专/高职/技校	7001-10000元	1501-2000元	100元以下	3	3	3	2	3	2	4	3	4	4	4	4	3	3	2	3	3	3	3	3	3	1	2	5	3	3	3	3	4	4	2	5	2	3	1	3	2
619	四川省	成都市		3分38秒	成华区	18岁-20岁	男	游泳	高中/中专/高职/技校	5001-7000元	1501-2000元	301-500元	2	1	2	2	3	2	2	3	3	3	4	3	4	4	4	2	2	4	2	2	2	2	4	2	1	2	2	2	5	2	2	4	2	2	2	2	2
620	四川省	成都市		0分45秒	青羊区	21岁-30岁	女	登山/徒步	本科	7001-10000元	2001元以上	100元以下	1	1	1	1	5	1	1	2	4	4	4	5	5	5	5	1	1	4	1	1	1	1	2	1	2	2	1	1	5	4	1	1	1	1	1	2	1
621	四川省	成都市		0分48秒	锦江区	41岁-50岁	男	跑步/散步/快走	本科	＜3000元	2001元以上	100元以下	3	2	3	3	3	3	2	2	2	2	3	1	3	3	3	3	2	3	3	4	4	3	3	3	3	3	4	2	5	2	4	3	3	3	3	3	4
622	四川省	成都市		3分37秒	成华区	18岁-20岁	男	足球	初中及以下	3001-5000元	1501-2000元	100元以下	1	5	1	1	2	3	1	3	3	3	5	5	3	5	5	1	1	1	1	5	1	1	1	1	2	1	1	1	3	1	1	4	1	1	1	1	1
623	四川省	成都市		0分53秒	金牛区	41岁-50岁	女	羽毛球	大专	5001-7000元	2001元以上	301-500元	1	2	1	1	1	2	1	3	2	3	5	5	5	5	5	1	1	1	1	1	2	1	1	1	1	1	1	1	1	1	1	5	1	1	1	1	1
624	四川省	成都市		3分45秒	金牛区	31岁-40岁	女	足球	大专	3001-5000元	2001元以上	301-500元	3	4	4	4	2	3	3	2	5	4	3	3	3	3	3	3	3	4	3	3	2	3	2	3	2	3	2	3	3	3	2	2	2	3	3	3	1
625	四川省	成都市		4分44秒	青羊区	41岁-50岁	女	网球	本科	＞10000元	2001元以上	100元以下	1	1	1	1	1	1	1	3	2	3	5	5	5	4	5	3	1	1	1	1	1	1	1	1	1	1	1	1	1	2	1	1	1	1	1	1	1
626	四川省	成都市		0分57秒	青羊区	21岁-30岁	女	骑自行车	本科	＜3000元	2001元以上	101-300元	2	1	2	4	2	2	3	2	3	3	3	2	4	5	3	2	2	2	2	2	2	4	3	1	2	3	2	2	5	4	3	2	5	2	1	2	2
627	四川省	成都市		3分44秒	成华区	21岁-30岁	男	篮球	高中/中专/高职/技校	5001-7000元	1501-2000元	101-300元	3	1	2	2	4	2	2	4	4	4	4	4	4	4	4	1	2	2	2	2	3	2	3	2	2	2	2	2	3	2	1	2	3	1	2	3	1
628	四川省	成都市		0分58秒	青羊区	21岁-30岁	男	广场舞	本科	＜3000元	2001元以上	100元以下	1	2	2	5	3	2	2	2	4	4	5	3	4	4	3	3	2	2	2	2	2	2	2	2	2	2	2	1	2	2	2	2	2	1	2	1	2
629	四川省	成都市		3分43秒	金牛区	31岁-40岁	女	跑步/散步/快走	大专	5001-7000元	2001元以上	301-500元	3	3	3	3	2	4	3	2	5	5	3	4	3	3	3	3	2	3	4	3	3	3	4	3	3	3	4	2	3	4	3	4	3	2	3	3	4
630	四川省	成都市		3分38秒	金牛区	41岁-50岁	女	乒乓球	大专	5001-7000元	2001元以上	100元以下	3	2	5	1	2	3	3	1	4	5	4	3	5	4	3	1	1	2	2	3	3	2	2	2	2	2	2	2	2	2	3	3	2	2	2	2	4
631	四川省	成都市		3分7秒	成华区	41岁-50岁	女	骑自行车	本科	＜3000元	2001元以上	101-300元	4	3	4	4	5	5	5	1	2	3	2	2	1	2	3	4	4	4	4	4	4	5	4	4	3	4	4	4	3	5	3	4	4	3	4	5	4
632	四川省	成都市		3分34秒	武侯区	31岁-40岁	男	游泳	研究生	3001-5000元	2001元以上	100元以下	3	1	1	3	1	1	1	4	4	3	5	5	5	5	5	1	3	1	1	1	1	1	2	1	1	1	1	5	2	1	1	1	1	1	2	4	1
633	四川省	成都市		0分57秒	青羊区	41岁-50岁	女	滑冰/滑板	本科	＜3000元	2001元以上	101-300元	2	3	3	3	3	3	3	1	3	3	2	3	5	3	3	3	4	3	3	3	3	3	2	3	2	3	3	3	2	3	3	5	3	4	4	3	2
634	四川省	成都市		3分9秒	武侯区	31岁-40岁	男	骑自行车	高中/中专/高职/技校	7001-10000元	1501-2000元	101-300元	2	4	2	1	2	2	3	3	3	3	4	5	3	1	4	2	2	2	2	2	2	3	2	2	2	2	1	1	2	2	2	2	5	2	2	2	3
635	四川省	成都市		3分30秒	金牛区	31岁-40岁	女	瑜伽/普拉提	本科	3001-5000元	2001元以上	100元以下	2	3	2	2	3	3	1	3	3	4	3	4	4	4	1	2	2	2	2	4	1	2	3	2	2	3	2	2	2	4	2	1	2	2	2	3	2
636	四川省	成都市		0分55秒	成华区	18岁-20岁	女	其他	初中及以下	3001-5000元	1501-2000元	100元以下	1	1	1	1	2	1	2	4	4	3	4	5	5	3	4	1	4	2	1	1	1	2	5	1	1	1	1	1	1	1	1	2	1	1	1	1	1
637	四川省	成都市		3分5秒	武侯区	21岁-30岁	男	游泳	本科	＜3000元	2001元以上	101-300元	2	2	2	1	1	3	2	2	3	4	3	5	4	5	4	2	1	2	2	2	2	2	2	2	4	2	2	2	2	2	3	2	2	2	3	2	2
638	四川省	成都市		0分54秒	金牛区	31岁-40岁	女	滑冰/滑板	本科	5001-7000元	2001元以上	100元以下	2	1	2	1	3	2	2	2	3	4	4	2	4	5	5	2	3	3	5	1	5	4	2	1	3	2	2	2	3	2	4	2	5	2	3	1	2
639	四川省	成都市		3分5秒	武侯区	21岁-30岁	女	网球	高中/中专/高职/技校	7001-10000元	1501-2000元	100元以下	4	2	2	1	2	2	2	3	4	4	3	1	4	4	4	2	4	3	1	2	2	2	4	1	2	2	1	2	2	2	2	4	2	2	2	2	2
640	四川省	成都市		3分4秒	青羊区	31岁-40岁	男	瑜伽/普拉提	大专	5001-7000元	2001元以上	100元以下	1	1	1	1	2	1	1	3	3	4	5	5	2	5	4	1	1	1	1	1	1	1	4	2	2	1	1	1	1	1	1	1	1	1	1	2	1
641	四川省	成都市		3分4秒	武侯区	18岁-20岁	男	登山/徒步	高中/中专/高职/技校	7001-10000元	1501-2000元	100元以下	2	5	2	2	1	2	2	4	3	4	3	4	3	4	4	2	2	2	1	2	1	2	2	1	5	1	3	1	2	3	2	2	2	2	2	2	1
642	四川省	成都市		3分45秒	武侯区	18岁-20岁	男	跑步/散步/快走	初中及以下	5001-7000元	1501-2000元	101-300元	5	4	3	2	4	4	5	4	2	3	1	2	2	4	3	4	4	4	4	4	4	4	4	4	4	4	5	5	4	4	4	4	4	4	4	5	5
643	四川省	成都市		3分33秒	金牛区	41岁-50岁	女	篮球	本科	＜3000元	2001元以上	100元以下	1	2	1	1	1	1	1	3	4	4	5	5	5	5	5	1	1	1	1	1	1	1	2	1	1	1	5	3	1	1	1	1	1	1	1	1	1
644	四川省	成都市		3分7秒	成华区	31岁-40岁	男	篮球	本科	7001-10000元	2001元以上	100元以下	4	3	3	3	3	3	3	2	4	3	3	3	3	3	3	3	2	5	3	3	3	3	3	1	3	4	3	3	3	3	3	3	4	3	2	4	3
645	四川省	成都市		3分3秒	金牛区	31岁-40岁	女	武术/太极拳	高中/中专/高职/技校	5001-7000元	1501-2000元	100元以下	2	1	1	1	1	1	1	2	4	4	5	5	5	5	4	1	1	1	2	2	1	1	1	2	1	2	1	1	1	1	1	1	5	1	1	1	1
646	四川省	成都市		0分58秒	金牛区	31岁-40岁	男	健身房锻炼（如器械训练、有氧运动等）	高中/中专/高职/技校	3001-5000元	1501-2000元	100元以下	2	3	2	2	3	2	2	2	4	4	4	1	4	4	4	3	3	2	2	3	2	2	2	1	1	3	2	2	2	2	2	2	2	2	2	2	1
647	四川省	成都市		3分4秒	成华区	41岁-50岁	女	其他	高中/中专/高职/技校	＜3000元	2001元以上	301-500元	4	2	2	2	2	5	3	2	5	5	5	4	4	4	4	2	2	2	1	2	1	2	2	2	5	1	3	2	2	2	2	1	1	2	2	3	2
648	四川省	成都市		3分34秒	青羊区	大于51岁	女	瑜伽/普拉提	高中/中专/高职/技校	7001-10000元	2001元以上	301-500元	2	1	2	1	2	1	1	2	5	5	4	3	5	4	5	2	2	4	1	3	2	5	2	5	2	1	2	5	3	3	2	2	2	2	1	2	2
649	四川省	成都市		3分3秒	武侯区	21岁-30岁	男	广场舞	高中/中专/高职/技校	＞10000元	1501-2000元	100元以下	1	1	1	1	1	3	2	2	3	4	5	4	4	5	4	4	2	1	1	1	1	1	1	1	1	1	1	1	1	1	1	2	2	1	1	1	1
650	四川省	成都市		3分30秒	金牛区	18岁-20岁	男	足球	高中/中专/高职/技校	＞10000元	2001元以上	100元以下	3	3	2	4	3	3	3	1	3	4	3	3	4	3	3	3	3	4	2	3	2	3	3	4	2	3	2	3	3	3	3	3	5	3	3	4	4
651	四川省	成都市		0分54秒	成华区	21岁-30岁	女	其他	高中/中专/高职/技校	＜3000元	1501-2000元	100元以下	2	1	1	3	4	1	1	2	4	4	5	5	5	1	1	5	1	1	1	1	2	2	1	1	5	1	1	1	1	1	1	2	1	1	1	1	1
652	四川省	成都市		3分3秒	青羊区	31岁-40岁	女	其他	高中/中专/高职/技校	3001-5000元	2001元以上	100元以下	2	3	5	3	3	3	2	3	4	3	4	4	3	1	3	4	1	3	3	3	3	5	4	3	3	2	3	1	3	4	2	2	3	3	2	3	3
653	四川省	成都市		3分35秒	青羊区	21岁-30岁	男	跳绳	本科	＜3000元	2001元以上	100元以下	4	3	2	1	1	2	2	2	3	4	4	5	4	3	4	1	2	2	2	2	1	2	1	2	2	2	3	2	2	3	1	3	2	2	2	2	2
654	四川省	成都市		0分54秒	金牛区	21岁-30岁	女	篮球	本科	＜3000元	2001元以上	101-300元	1	1	2	2	2	2	2	2	3	4	4	3	5	4	2	2	2	1	2	1	3	2	2	1	1	2	2	2	1	2	2	5	2	2	2	2	2
655	四川省	成都市		3分5秒	金牛区	31岁-40岁	女	健身房锻炼（如器械训练、有氧运动等）	本科	＜3000元	2001元以上	101-300元	1	1	1	1	1	1	1	4	4	4	5	5	5	5	4	2	2	2	1	1	2	1	1	1	1	1	1	2	2	2	1	2	1	1	2	5	1
656	四川省	成都市		0分58秒	成华区	31岁-40岁	男	广场舞	大专	＞10000元	2001元以上	100元以下	1	1	1	1	2	1	2	2	4	5	5	5	5	5	5	2	1	1	1	1	5	2	2	1	5	1	1	1	1	2	1	5	1	1	3	1	1
657	四川省	成都市		3分37秒	青羊区	21岁-30岁	女	武术/太极拳	大专	5001-7000元	2001元以上	100元以下	2	1	1	1	1	1	2	3	3	3	5	3	5	4	5	1	4	1	1	1	1	1	1	2	1	1	1	2	1	2	4	1	1	4	2	1	2
658	四川省	成都市		3分33秒	金牛区	31岁-40岁	女	登山/徒步	本科	3001-5000元	2001元以上	301-500元	3	2	2	2	4	2	3	2	4	4	5	2	4	3	5	2	2	2	2	2	2	2	1	2	2	1	1	1	3	2	2	2	3	2	2	1	1
659	四川省	成都市		3分34秒	武侯区	18岁-20岁	女	登山/徒步	高中/中专/高职/技校	3001-5000元	2001元以上	101-300元	2	2	2	5	2	2	4	2	3	4	4	4	4	4	5	1	1	2	5	2	3	2	2	2	2	2	2	2	2	2	3	2	2	2	1	1	2
660	四川省	成都市		0分56秒	成华区	31岁-40岁	男	跑步/散步/快走	大专	＜3000元	2001元以上	100元以下	3	2	2	2	2	2	2	3	4	4	5	4	3	5	4	5	2	4	3	2	2	4	2	3	2	1	2	2	4	2	3	2	2	2	2	2	2
661	四川省	成都市		3分4秒	锦江区	21岁-30岁	男	广场舞	大专	3001-5000元	2001元以上	100元以下	1	2	2	2	3	2	3	2	4	4	4	4	3	4	4	2	1	2	2	3	2	2	2	2	2	1	2	3	2	2	1	2	3	2	2	3	2
662	四川省	成都市		3分55秒	武侯区	41岁-50岁	男	足球	大专	＞10000元	2001元以上	100元以下	4	3	3	4	3	3	3	2	5	4	4	3	3	4	2	3	3	2	4	2	3	3	2	3	3	2	2	2	1	3	2	3	3	3	3	3	3
663	四川省	成都市		0分54秒	青羊区	41岁-50岁	男	广场舞	高中/中专/高职/技校	5001-7000元	2001元以上	101-300元	2	2	2	2	3	2	1	3	2	3	4	4	3	5	4	2	2	2	2	2	3	1	2	3	1	2	2	2	2	2	2	2	1	2	2	1	2
664	四川省	成都市		0分49秒	武侯区	41岁-50岁	男	滑冰/滑板	大专	＞10000元	2001元以上	100元以下	2	1	2	4	2	2	2	4	4	3	4	4	5	4	5	2	2	2	2	3	4	2	1	2	2	2	1	2	2	2	3	2	2	2	2	2	2
665	四川省	成都市		3分44秒	金牛区	21岁-30岁	女	乒乓球	本科	3001-5000元	2001元以上	100元以下	3	4	1	1	4	1	1	3	3	4	5	5	3	4	5	1	1	2	1	1	1	1	1	2	1	1	1	5	1	1	1	1	1	1	1	1	1
666	四川省	成都市		0分57秒	成华区	21岁-30岁	男	羽毛球	高中/中专/高职/技校	＞10000元	1501-2000元	100元以下	3	2	2	5	2	2	2	3	3	3	4	3	4	4	3	2	2	2	2	1	2	4	1	2	3	1	2	2	1	2	2	2	4	2	2	4	2
667	四川省	成都市		4分7秒	成华区	21岁-30岁	女	游泳	高中/中专/高职/技校	5001-7000元	2001元以上	501元以上	1	2	3	2	2	3	2	5	5	5	4	1	4	4	5	2	4	2	2	3	2	2	2	2	2	2	2	2	3	1	1	2	1	2	1	2	2
668	四川省	成都市		0分57秒	武侯区	41岁-50岁	女	广场舞	本科	＜3000元	2001元以上	301-500元	1	1	2	4	1	1	1	2	4	4	5	4	5	3	5	1	1	1	1	1	1	5	1	1	1	1	1	1	1	2	1	1	2	1	1	2	1
669	四川省	成都市		3分47秒	锦江区	21岁-30岁	女	游泳	大专	7001-10000元	2001元以上	100元以下	1	1	1	1	1	1	5	3	3	4	5	5	5	5	5	1	1	2	1	1	1	1	1	1	1	1	2	1	1	1	2	2	2	1	2	1	1
670	四川省	成都市		3分6秒	金牛区	31岁-40岁	男	其他	大专	7001-10000元	2001元以上	100元以下	2	4	2	2	2	2	2	2	3	4	5	4	2	5	5	3	3	2	4	2	2	2	3	3	2	2	2	1	2	2	3	5	2	2	4	2	2
671	四川省	成都市		3分55秒	成华区	21岁-30岁	男	其他	高中/中专/高职/技校	＜3000元	2001元以上	100元以下	2	3	3	2	2	3	2	2	4	4	3	4	3	4	3	2	3	2	1	2	3	2	2	2	2	2	2	3	5	3	3	1	2	1	1	3	2
672	四川省	成都市		3分53秒	金牛区	31岁-40岁	男	跳绳	本科	3001-5000元	2001元以上	100元以下	1	2	2	2	2	2	3	2	3	4	4	4	4	5	3	3	1	2	2	1	2	2	2	2	2	2	2	2	2	2	2	1	2	2	2	3	1
673	四川省	成都市		0分55秒	金牛区	31岁-40岁	女	篮球	高中/中专/高职/技校	5001-7000元	2001元以上	100元以下	3	3	3	3	3	3	4	4	3	3	3	3	3	3	3	3	3	3	3	1	4	3	4	3	3	2	3	3	3	3	2	2	3	3	4	2	3
674	四川省	成都市		3分59秒	成华区	21岁-30岁	女	跑步/散步/快走	大专	3001-5000元	2001元以上	101-300元	2	2	2	1	2	5	1	2	3	4	4	3	4	4	4	2	2	2	2	2	2	2	2	2	2	2	3	2	4	2	2	2	2	2	2	1	2
675	四川省	成都市		3分45秒	金牛区	18岁-20岁	女	滑冰/滑板	高中/中专/高职/技校	＞10000元	1501-2000元	101-300元	1	1	1	1	1	2	1	3	3	3	5	5	1	5	5	1	1	1	1	1	2	3	1	1	5	1	1	1	1	2	2	1	1	1	1	1	1
676	四川省	成都市		0分53秒	成华区	31岁-40岁	男	武术/太极拳	本科	＞10000元	2001元以上	301-500元	4	2	4	2	2	2	2	3	3	4	4	4	3	4	4	2	2	1	2	3	2	1	2	3	2	2	2	2	3	3	2	5	2	1	2	2	2
677	四川省	成都市		3分53秒	武侯区	31岁-40岁	女	骑自行车	本科	7001-10000元	2001元以上	501元以上	4	5	4	4	4	4	5	1	3	3	2	2	2	3	2	3	4	3	4	4	3	4	4	4	4	4	4	4	5	4	4	4	4	4	4	4	4
678	四川省	成都市		0分53秒	武侯区	18岁-20岁	女	广场舞	高中/中专/高职/技校	＞10000元	1501-2000元	101-300元	3	3	3	4	3	3	3	1	5	4	4	3	4	2	2	2	4	3	4	3	1	3	3	4	5	2	2	3	4	3	2	3	3	3	1	3	4
679	四川省	成都市		3分56秒	锦江区	31岁-40岁	女	跑步/散步/快走	高中/中专/高职/技校	3001-5000元	1501-2000元	100元以下	2	3	2	1	2	2	3	2	3	3	3	2	4	4	4	2	2	2	5	2	2	2	5	1	3	2	2	2	3	2	2	2	2	1	2	2	1
680	四川省	成都市		0分53秒	锦江区	18岁-20岁	女	跳绳	初中及以下	＜3000元	1501-2000元	101-300元	1	4	1	1	2	1	1	4	4	3	5	5	2	5	5	1	1	1	1	1	4	1	1	4	1	1	1	1	1	1	1	1	1	2	1	1	1
681	四川省	成都市		3分8秒	青羊区	21岁-30岁	男	瑜伽/普拉提	大专	＜3000元	2001元以上	100元以下	1	1	1	1	1	1	1	4	3	4	5	5	5	4	4	1	2	5	1	1	2	1	1	1	1	1	2	1	1	1	1	1	1	1	1	1	1
682	四川省	成都市		3分55秒	金牛区	31岁-40岁	男	游泳	高中/中专/高职/技校	3001-5000元	2001元以上	101-300元	1	4	1	1	1	1	2	3	5	4	5	5	4	5	4	1	1	1	1	1	5	2	1	1	2	1	1	1	2	1	1	1	1	1	2	4	1
683	四川省	成都市		3分3秒	锦江区	21岁-30岁	女	跑步/散步/快走	本科	5001-7000元	2001元以上	100元以下	2	1	1	2	2	2	2	2	3	4	4	4	4	5	1	1	2	2	3	3	2	1	2	3	2	3	2	2	2	3	2	5	2	2	2	2	1
684	四川省	成都市		0分54秒	武侯区	31岁-40岁	女	游泳	高中/中专/高职/技校	5001-7000元	2001元以上	100元以下	2	2	1	1	1	1	1	4	4	4	5	5	5	4	5	5	1	3	1	1	1	1	1	1	4	1	1	5	1	1	1	1	1	2	1	2	1
685	四川省	成都市		3分35秒	青羊区	31岁-40岁	男	网球	本科	＞10000元	2001元以上	100元以下	2	2	3	2	1	2	2	2	3	4	4	5	4	4	4	3	3	2	2	1	2	2	2	2	3	1	2	2	3	2	2	2	2	2	2	1	2
686	四川省	成都市		0分54秒	锦江区	31岁-40岁	女	游泳	研究生	＞10000元	2001元以上	301-500元	4	4	4	4	5	4	4	3	5	5	5	2	2	2	2	3	4	4	3	4	4	5	4	4	2	4	1	4	4	4	4	5	4	4	5	4	4
687	四川省	成都市		3分39秒	锦江区	21岁-30岁	女	滑冰/滑板	本科	＜3000元	2001元以上	100元以下	2	2	1	5	3	3	1	2	3	4	5	3	4	4	2	2	2	2	2	3	3	2	2	2	3	1	2	2	2	2	2	3	2	4	2	2	2
688	四川省	成都市		3分46秒	金牛区	18岁-20岁	女	羽毛球	高中/中专/高职/技校	7001-10000元	1501-2000元	100元以下	3	3	3	3	3	4	3	5	3	3	3	5	3	3	1	3	2	3	2	3	3	5	3	3	3	2	3	4	3	3	3	5	3	4	3	4	3
689	四川省	成都市		0分50秒	成华区	41岁-50岁	女	登山/徒步	本科	＞10000元	2001元以上	301-500元	3	3	3	2	4	3	2	4	3	4	3	3	4	3	4	4	3	3	3	3	2	3	2	3	4	3	3	3	5	3	3	4	3	3	3	2	4
690	四川省	成都市		3分37秒	锦江区	41岁-50岁	女	跑步/散步/快走	高中/中专/高职/技校	＞10000元	2001元以上	100元以下	3	2	2	2	3	2	2	3	4	3	4	4	4	4	4	1	2	1	2	2	2	2	2	1	3	2	2	2	2	2	3	1	3	2	2	3	2
691	四川省	成都市		0分55秒	武侯区	18岁-20岁	女	健身房锻炼（如器械训练、有氧运动等）	初中及以下	3001-5000元	1500元及以下	100元以下	2	1	2	2	3	2	2	5	5	5	4	4	4	2	3	2	4	2	2	3	3	2	1	2	1	1	2	2	5	2	3	2	2	2	5	1	3
692	四川省	成都市		3分33秒	成华区	18岁-20岁	男	瑜伽/普拉提	初中及以下	7001-10000元	1500元及以下	101-300元	2	2	3	2	2	1	2	1	5	5	4	5	4	4	5	2	2	2	3	3	2	5	2	2	2	2	2	3	1	2	4	2	2	2	2	3	1
693	四川省	成都市		3分56秒	金牛区	41岁-50岁	男	广场舞	本科	＜3000元	2001元以上	100元以下	2	3	2	2	2	3	2	4	4	3	2	4	5	5	5	2	2	2	3	2	2	1	2	3	2	2	2	2	2	5	2	1	2	2	2	2	2
694	四川省	成都市		0分55秒	武侯区	21岁-30岁	女	其他	本科	7001-10000元	2001元以上	101-300元	2	1	2	3	2	1	2	2	3	3	2	4	4	4	3	2	3	2	3	2	2	2	2	2	2	2	5	2	3	3	2	2	2	2	2	2	2
695	四川省	成都市		3分45秒	锦江区	21岁-30岁	男	乒乓球	本科	＞10000元	2001元以上	100元以下	3	1	2	2	1	2	4	2	3	4	5	5	4	4	3	5	2	2	2	3	2	5	3	2	5	3	2	2	1	2	2	2	3	2	3	2	1
696	四川省	成都市		0分47秒	青羊区	大于51岁	男	武术/太极拳	大专	＞10000元	2001元以上	101-300元	3	3	3	2	4	2	2	2	5	5	4	3	3	2	3	3	3	3	3	3	3	3	3	3	3	5	4	3	3	4	2	3	2	3	3	3	3
697	四川省	成都市		3分37秒	青羊区	41岁-50岁	男	广场舞	本科	7001-10000元	2001元以上	100元以下	1	1	2	1	1	1	1	3	5	5	5	5	5	5	5	2	1	1	1	1	1	1	1	1	1	2	1	1	4	1	1	1	1	1	1	1	1
698	四川省	成都市		3分57秒	金牛区	21岁-30岁	男	健身房锻炼（如器械训练、有氧运动等）	本科	3001-5000元	2001元以上	100元以下	2	2	1	2	2	2	2	2	3	4	4	4	5	4	3	2	1	2	2	2	4	2	2	2	3	1	2	2	3	2	2	2	2	2	2	1	2
699	四川省	成都市		0分48秒	青羊区	21岁-30岁	男	网球	大专	3001-5000元	2001元以上	101-300元	2	3	2	2	2	2	4	2	3	4	4	4	4	4	4	3	1	1	3	2	3	3	2	1	2	2	2	1	2	4	1	2	2	1	3	1	2
700	四川省	成都市		3分36秒	青羊区	21岁-30岁	女	游泳	本科	3001-5000元	2001元以上	100元以下	2	1	4	2	2	2	2	2	3	4	4	4	4	4	5	2	1	2	2	1	3	3	1	2	3	4	2	2	2	2	1	2	3	3	2	3	1
701	四川省	成都市		3分5秒	武侯区	41岁-50岁	男	广场舞	本科	＞10000元	2001元以上	101-300元	2	2	2	2	1	2	1	4	4	3	4	4	4	4	3	2	2	1	2	5	2	2	3	3	2	1	1	2	2	2	2	2	1	1	1	3	2
702	四川省	成都市		0分48秒	武侯区	21岁-30岁	男	乒乓球	大专	5001-7000元	2001元以上	100元以下	1	1	1	1	1	3	1	3	4	4	4	5	5	5	4	1	1	1	1	1	2	1	3	1	1	1	1	1	1	1	1	2	1	1	1	1	1
703	四川省	成都市		3分54秒	成华区	21岁-30岁	男	其他	本科	＞10000元	2001元以上	301-500元	1	1	1	1	1	2	1	3	3	3	5	5	5	5	5	1	5	1	1	1	1	1	4	1	1	5	1	2	1	1	2	1	1	1	1	1	1
704	四川省	成都市		3分7秒	金牛区	18岁-20岁	女	羽毛球	高中/中专/高职/技校	＜3000元	2001元以上	100元以下	3	4	3	5	2	4	2	3	4	4	3	4	3	3	3	3	3	3	3	2	2	2	4	3	3	4	2	3	3	3	3	2	3	3	3	3	4
705	四川省	成都市		3分38秒	锦江区	21岁-30岁	女	登山/徒步	本科	3001-5000元	2001元以上	501元以上	3	3	2	3	3	3	2	3	3	4	2	4	5	3	3	4	3	3	3	3	4	3	1	5	4	3	3	3	3	3	3	4	2	5	2	3	2
706	四川省	成都市		3分7秒	金牛区	31岁-40岁	女	游泳	大专	3001-5000元	2001元以上	100元以下	1	1	1	1	3	1	1	2	3	4	5	5	4	5	5	1	3	1	2	2	1	4	1	1	2	1	1	4	1	1	1	2	2	1	1	2	1
707	四川省	成都市		3分30秒	成华区	18岁-20岁	女	登山/徒步	高中/中专/高职/技校	＜3000元	2001元以上	101-300元	2	2	3	2	2	2	1	4	5	4	4	4	4	5	4	1	2	4	2	2	1	2	2	4	1	2	2	1	2	2	2	1	1	1	1	1	2
708	四川省	成都市		3分44秒	青羊区	31岁-40岁	男	乒乓球	本科	7001-10000元	2001元以上	100元以下	2	2	2	2	2	2	2	2	3	4	4	4	4	4	4	1	2	2	2	2	2	2	3	2	2	2	1	3	2	2	2	2	3	2	4	2	2
709	四川省	成都市		3分6秒	锦江区	21岁-30岁	女	广场舞	高中/中专/高职/技校	3001-5000元	1501-2000元	100元以下	5	1	3	3	1	2	2	3	1	2	3	5	4	3	4	2	2	3	2	1	3	2	2	2	1	2	3	2	2	4	3	2	2	2	3	2	1
710	四川省	成都市		3分4秒	青羊区	21岁-30岁	男	登山/徒步	高中/中专/高职/技校	＞10000元	1501-2000元	100元以下	3	2	2	3	3	5	3	3	2	3	1	3	3	3	3	3	1	3	3	1	4	3	4	3	3	3	3	2	3	3	5	3	3	3	3	3	3
711	四川省	成都市		3分45秒	金牛区	21岁-30岁	男	广场舞	大专	＞10000元	2001元以上	100元以下	2	3	4	3	2	2	3	3	3	4	4	1	4	4	4	3	2	3	2	2	2	4	2	1	2	3	1	2	2	2	2	2	1	2	2	3	2
712	四川省	成都市		3分3秒	锦江区	31岁-40岁	女	足球	高中/中专/高职/技校	3001-5000元	1501-2000元	101-300元	1	1	1	1	1	1	1	2	3	3	5	5	5	5	2	1	2	1	1	1	1	1	1	1	1	1	2	1	1	1	1	2	1	5	1	1	2
713	四川省	成都市		3分33秒	金牛区	21岁-30岁	男	网球	大专	5001-7000元	2001元以上	100元以下	1	1	2	1	1	2	1	2	4	4	4	5	5	5	5	1	1	1	1	1	1	1	1	1	1	1	1	1	1	1	1	1	1	1	1	1	1
714	四川省	成都市		3分36秒	金牛区	41岁-50岁	男	跑步/散步/快走	本科	＜3000元	2001元以上	100元以下	2	1	4	2	2	2	2	3	4	3	3	4	4	4	4	3	2	2	3	2	2	2	1	2	2	2	2	2	3	2	3	2	2	2	2	2	3
715	四川省	成都市		4分54秒	武侯区	31岁-40岁	男	其他	大专	5001-7000元	2001元以上	301-500元	1	1	1	1	1	1	1	1	4	4	5	5	5	5	5	2	1	4	2	1	1	1	1	2	1	3	1	1	1	1	1	1	1	1	1	1	1
716	四川省	成都市		4分47秒	武侯区	21岁-30岁	男	跳绳	本科	7001-10000元	2001元以上	101-300元	2	4	2	2	2	2	2	3	3	4	5	4	5	4	1	2	2	5	2	2	3	2	2	3	2	2	2	2	1	2	2	2	2	2	2	2	2
717	四川省	成都市		3分9秒	成华区	21岁-30岁	男	健身房锻炼（如器械训练、有氧运动等）	本科	＜3000元	2001元以上	301-500元	2	3	2	1	2	2	2	1	5	5	5	4	5	4	1	3	2	2	2	2	2	1	2	2	3	4	3	2	2	1	1	2	1	2	2	4	3
718	四川省	成都市		3分7秒	青羊区	31岁-40岁	女	羽毛球	高中/中专/高职/技校	＞10000元	2001元以上	100元以下	1	1	1	1	4	1	2	1	4	3	5	1	2	5	5	1	1	1	1	4	1	1	1	1	1	1	1	1	1	1	1	3	2	1	1	1	1
719	四川省	成都市		0分50秒	金牛区	21岁-30岁	女	跑步/散步/快走	大专	＜3000元	2001元以上	100元以下	1	1	1	1	1	1	1	2	4	4	5	4	5	5	5	1	1	1	1	1	1	1	1	1	3	5	1	1	3	1	1	2	1	1	1	1	1
720	四川省	成都市		3分39秒	青羊区	18岁-20岁	男	健身房锻炼（如器械训练、有氧运动等）	高中/中专/高职/技校	＜3000元	1501-2000元	100元以下	1	2	2	2	2	2	2	2	2	3	4	4	2	4	4	1	2	2	2	3	2	1	2	3	2	2	2	2	2	2	2	3	2	1	2	3	2
721	四川省	成都市		3分47秒	青羊区	41岁-50岁	男	骑自行车	大专	＞10000元	2001元以上	100元以下	3	3	5	3	3	3	3	2	2	3	1	2	3	3	2	3	3	3	3	3	3	3	3	3	3	3	3	3	3	4	2	3	4	3	4	3	4
722	四川省	成都市		0分56秒	成华区	41岁-50岁	女	登山/徒步	大专	3001-5000元	2001元以上	100元以下	1	2	1	1	1	1	1	2	3	3	1	4	5	5	5	2	1	1	3	1	1	3	5	2	5	1	1	2	1	1	1	1	1	1	1	1	2
723	四川省	成都市		0分50秒	金牛区	31岁-40岁	女	游泳	本科	＜3000元	2001元以上	101-300元	3	2	2	1	2	2	2	3	4	4	3	3	4	4	4	3	1	2	2	1	2	2	2	2	2	2	3	2	1	2	2	4	2	2	2	3	2
724	四川省	成都市		3分34秒	成华区	21岁-30岁	女	篮球	大专	＞10000元	2001元以上	100元以下	2	2	2	2	3	2	3	2	3	3	1	4	4	4	4	2	2	3	1	2	1	2	1	1	1	1	2	2	3	2	3	2	2	3	2	2	2
725	四川省	成都市		3分48秒	武侯区	41岁-50岁	男	足球	高中/中专/高职/技校	＜3000元	1501-2000元	100元以下	2	2	3	2	2	2	2	1	5	4	5	4	4	4	5	2	2	2	3	2	3	2	2	4	2	3	1	3	3	2	2	1	1	2	2	2	1
726	四川省	成都市		3分5秒	金牛区	31岁-40岁	女	足球	高中/中专/高职/技校	＞10000元	2001元以上	100元以下	3	4	3	3	5	3	3	3	4	4	3	4	3	3	3	1	4	2	3	3	2	3	4	4	3	3	2	2	3	2	3	4	3	1	4	3	3
727	四川省	成都市		3分34秒	青羊区	31岁-40岁	男	其他	本科	3001-5000元	2001元以上	100元以下	3	1	2	3	2	2	2	2	3	4	4	3	4	4	4	2	2	2	2	2	3	1	2	2	2	1	2	2	2	2	2	2	2	2	3	2	4
728	四川省	成都市		0分54秒	金牛区	41岁-50岁	男	羽毛球	研究生	＜3000元	2001元以上	100元以下	4	4	5	4	2	4	4	2	5	5	2	2	4	5	2	4	3	4	5	5	4	5	4	4	5	3	4	3	5	1	4	4	4	1	4	4	3
729	四川省	成都市		3分38秒	武侯区	31岁-40岁	女	武术/太极拳	本科	＜3000元	2001元以上	101-300元	2	2	2	2	2	2	2	2	3	3	4	5	3	4	4	2	2	2	2	1	2	1	3	2	2	2	2	2	2	3	2	3	2	5	2	2	3
730	四川省	成都市		3分0秒	锦江区	21岁-30岁	女	跑步/散步/快走	研究生	3001-5000元	2001元以上	101-300元	1	1	1	3	2	1	1	2	4	3	4	1	5	5	5	1	1	1	1	1	1	1	2	1	1	1	1	1	1	4	1	1	1	2	1	1	1
731	四川省	成都市		3分0秒	锦江区	21岁-30岁	男	乒乓球	大专	5001-7000元	2001元以上	100元以下	2	5	2	2	3	2	2	2	3	4	5	4	4	4	5	2	2	2	1	3	3	2	2	5	2	2	3	3	3	4	1	3	2	2	2	2	2
732	四川省	成都市		3分55秒	成华区	21岁-30岁	女	广场舞	大专	5001-7000元	2001元以上	301-500元	3	2	3	2	3	3	4	4	2	3	3	3	4	3	3	3	5	3	3	3	3	5	3	3	3	3	1	4	2	3	2	2	4	1	5	3	4
733	四川省	成都市		3分38秒	金牛区	31岁-40岁	女	乒乓球	高中/中专/高职/技校	＜3000元	1501-2000元	100元以下	1	1	1	2	4	4	1	3	4	4	5	5	5	5	5	1	1	1	2	5	1	5	4	1	5	2	1	1	1	2	1	1	1	3	2	1	1
734	四川省	成都市		3分35秒	金牛区	41岁-50岁	女	网球	本科	3001-5000元	2001元以上	100元以下	3	1	1	2	2	1	1	2	3	3	5	5	5	5	4	1	1	1	1	2	1	5	1	2	1	1	3	1	2	1	1	1	2	1	1	2	2
735	四川省	成都市		3分5秒	锦江区	31岁-40岁	男	登山/徒步	高中/中专/高职/技校	＜3000元	1501-2000元	100元以下	1	2	1	1	1	2	1	3	3	4	5	5	5	5	5	5	1	1	1	1	1	1	1	1	1	2	1	3	1	1	1	1	1	1	1	1	1
736	四川省	成都市		3分9秒	成华区	31岁-40岁	男	跳绳	本科	5001-7000元	2001元以上	101-300元	2	1	2	1	2	2	4	3	3	4	4	4	5	3	4	2	2	2	2	2	2	2	2	2	2	4	2	1	2	3	2	2	2	3	2	3	3
737	四川省	成都市		0分54秒	锦江区	31岁-40岁	男	登山/徒步	本科	＞10000元	2001元以上	501元以上	3	4	3	1	3	3	3	2	5	4	2	3	4	3	2	3	3	3	3	3	4	3	3	4	3	4	3	3	2	2	3	4	4	2	3	3	3
738	四川省	成都市		0分55秒	金牛区	18岁-20岁	女	广场舞	高中/中专/高职/技校	＞10000元	1501-2000元	101-300元	3	3	4	2	1	3	2	3	5	5	3	4	5	4	3	2	3	2	3	3	2	3	2	3	4	2	2	3	3	2	3	3	2	3	3	4	3
739	四川省	成都市		3分30秒	锦江区	41岁-50岁	女	乒乓球	高中/中专/高职/技校	5001-7000元	1501-2000元	100元以下	2	2	2	5	2	2	3	4	4	3	5	4	4	4	4	2	2	2	2	2	2	3	1	1	2	2	1	2	3	2	3	1	2	5	3	2	2
740	四川省	成都市		3分45秒	金牛区	41岁-50岁	男	跳绳	研究生	5001-7000元	2001元以上	501元以上	1	1	5	1	1	4	1	4	4	3	4	5	5	5	4	5	1	1	1	1	1	1	1	3	1	1	1	2	1	1	1	1	1	1	1	3	1
741	四川省	成都市		3分48秒	成华区	21岁-30岁	女	健身房锻炼（如器械训练、有氧运动等）	本科	＜3000元	2001元以上	100元以下	2	2	5	2	2	2	2	2	3	4	4	4	3	1	5	2	2	4	3	2	3	2	2	5	3	3	2	2	2	2	1	2	2	3	2	1	1
742	四川省	成都市		3分38秒	成华区	31岁-40岁	男	足球	高中/中专/高职/技校	＞10000元	1501-2000元	101-300元	3	2	2	3	2	2	2	4	3	4	2	4	1	3	5	2	2	4	2	2	2	3	2	3	2	4	3	2	1	3	3	1	2	2	2	3	2
743	四川省	成都市		3分9秒	成华区	21岁-30岁	男	广场舞	大专	＜3000元	2001元以上	100元以下	1	1	1	1	1	1	1	2	4	4	5	5	5	5	2	1	1	2	1	2	5	1	1	1	2	1	1	1	5	1	1	1	1	2	1	1	2
744	四川省	成都市		3分7秒	锦江区	21岁-30岁	男	网球	本科	＞10000元	2001元以上	501元以上	1	1	1	1	1	1	1	1	5	4	5	5	5	4	3	1	1	2	1	1	2	1	1	1	1	1	1	1	4	1	1	1	5	1	2	1	1
745	四川省	成都市		3分4秒	锦江区	31岁-40岁	女	网球	大专	7001-10000元	2001元以上	301-500元	3	3	3	4	3	3	3	1	5	4	3	4	2	3	3	3	3	3	3	3	2	3	3	2	3	4	3	3	3	2	3	3	3	3	3	4	3
746	四川省	成都市		0分56秒	青羊区	31岁-40岁	男	其他	本科	7001-10000元	2001元以上	100元以下	2	2	2	2	2	2	1	2	3	4	4	4	4	2	4	2	2	2	2	5	2	2	2	2	2	2	2	2	2	2	2	1	2	2	2	2	2
747	四川省	成都市		0分59秒	成华区	41岁-50岁	女	网球	大专	5001-7000元	2001元以上	301-500元	1	1	1	1	1	1	1	1	3	4	1	4	5	2	5	1	1	1	1	1	1	3	1	1	1	1	1	1	1	1	2	1	1	1	1	1	1
748	四川省	成都市		0分56秒	成华区	21岁-30岁	女	跑步/散步/快走	高中/中专/高职/技校	7001-10000元	2001元以上	100元以下	2	1	1	1	1	1	1	2	4	4	5	5	4	4	5	1	1	1	1	1	5	1	5	2	1	3	1	1	1	1	1	1	1	1	1	1	1
749	四川省	成都市		3分5秒	青羊区	21岁-30岁	男	广场舞	本科	7001-10000元	2001元以上	100元以下	4	4	4	4	5	4	4	3	2	3	2	2	2	2	3	4	3	4	4	2	4	5	4	5	4	4	4	4	3	3	3	4	4	3	4	4	4
750	四川省	成都市		0分59秒	武侯区	18岁-20岁	女	滑冰/滑板	高中/中专/高职/技校	＞10000元	1501-2000元	100元以下	1	1	1	3	4	1	1	4	4	4	5	5	5	5	4	1	1	1	1	1	1	1	1	1	2	1	1	1	1	1	1	1	1	1	1	1	1
751	四川省	成都市		3分4秒	成华区	21岁-30岁	女	滑冰/滑板	高中/中专/高职/技校	7001-10000元	2001元以上	101-300元	2	3	3	4	2	2	3	3	3	3	3	2	3	3	3	3	3	3	5	3	4	2	2	3	4	3	3	3	3	2	2	3	2	3	2	3	2
752	四川省	成都市		3分5秒	成华区	21岁-30岁	男	跳绳	本科	＞10000元	2001元以上	100元以下	2	2	3	2	2	2	2	2	3	4	4	4	4	4	2	2	3	2	3	2	2	2	3	1	2	4	2	2	3	2	2	1	5	2	2	2	2
753	四川省	成都市		0分47秒	武侯区	21岁-30岁	女	羽毛球	本科	5001-7000元	2001元以上	100元以下	3	2	2	2	2	2	2	3	3	3	4	4	3	5	4	3	2	3	2	1	2	2	2	2	2	2	4	2	2	3	2	2	2	1	3	2	4
754	四川省	成都市		3分54秒	武侯区	大于51岁	男	瑜伽/普拉提	高中/中专/高职/技校	＞10000元	2001元以上	100元以下	1	1	1	1	1	1	1	2	4	4	4	5	5	5	5	1	1	1	1	2	1	1	1	1	1	1	1	4	1	1	1	1	1	2	1	1	1
755	四川省	成都市		0分45秒	金牛区	41岁-50岁	女	游泳	研究生	7001-10000元	2001元以上	101-300元	2	2	1	1	1	2	1	4	2	3	2	5	5	5	5	1	1	1	1	1	1	1	1	1	1	4	1	1	1	1	1	1	5	1	1	1	2
756	四川省	成都市		0分56秒	青羊区	21岁-30岁	女	篮球	本科	3001-5000元	2001元以上	100元以下	1	1	4	1	2	1	1	3	3	3	3	5	5	5	5	1	2	2	1	1	1	1	1	1	1	1	1	1	1	1	1	1	1	1	1	1	1
757	四川省	成都市		3分46秒	武侯区	21岁-30岁	女	足球	本科	＞10000元	2001元以上	100元以下	2	2	3	1	2	3	2	2	3	4	4	3	3	4	4	2	2	2	3	2	2	2	3	2	1	2	3	2	2	2	2	2	2	2	2	1	2
758	四川省	成都市		3分4秒	金牛区	18岁-20岁	男	游泳	初中及以下	＞10000元	1501-2000元	101-300元	3	1	1	2	1	1	4	1	2	3	5	5	4	5	5	1	1	1	1	1	1	1	1	1	1	5	1	2	1	1	4	1	4	1	1	2	4
759	四川省	成都市		0分53秒	青羊区	31岁-40岁	男	网球	高中/中专/高职/技校	＞10000元	1501-2000元	100元以下	1	5	1	1	1	1	1	3	4	4	5	5	5	5	5	1	2	1	4	1	1	1	1	1	1	1	1	1	1	1	1	1	1	3	1	1	1
760	四川省	成都市		4分5秒	成华区	21岁-30岁	男	足球	高中/中专/高职/技校	3001-5000元	1501-2000元	101-300元	4	2	2	1	1	3	2	3	3	3	3	4	4	4	4	2	2	3	2	3	2	3	2	3	2	2	1	3	3	3	2	2	1	1	2	2	2
761	四川省	成都市		3分33秒	成华区	21岁-30岁	女	广场舞	本科	＞10000元	2001元以上	101-300元	1	1	2	3	1	1	1	3	4	4	5	5	4	5	4	2	2	1	1	1	1	5	1	1	1	1	1	1	1	1	1	1	1	1	2	2	1
762	四川省	成都市		0分48秒	武侯区	31岁-40岁	女	跳绳	本科	＞10000元	2001元以上	301-500元	2	1	3	2	2	2	5	2	4	4	4	5	4	4	1	2	2	2	2	2	2	2	2	2	2	1	5	5	3	2	2	2	3	2	2	3	2
763	四川省	成都市		0分57秒	武侯区	41岁-50岁	男	健身房锻炼（如器械训练、有氧运动等）	本科	＞10000元	2001元以上	501元以上	3	3	2	3	3	2	3	1	5	4	3	3	3	3	4	3	2	4	4	3	3	4	4	3	3	3	3	3	4	2	3	4	3	2	3	1	4
764	四川省	成都市		3分5秒	青羊区	大于51岁	男	骑自行车	大专	7001-10000元	2001元以上	301-500元	4	4	4	4	4	4	3	3	2	3	1	2	2	2	2	4	4	4	3	4	4	3	3	4	4	4	4	3	3	4	4	4	4	4	4	4	5
765	四川省	成都市		3分35秒	成华区	31岁-40岁	男	瑜伽/普拉提	大专	7001-10000元	2001元以上	100元以下	1	1	2	2	1	5	1	3	3	3	4	5	5	5	4	1	2	1	1	1	1	3	1	1	1	1	1	1	1	5	1	2	2	5	1	1	1
766	四川省	成都市		0分45秒	成华区	41岁-50岁	男	网球	本科	7001-10000元	2001元以上	101-300元	4	4	5	4	4	5	4	5	1	2	2	3	1	3	2	3	4	4	5	5	4	4	4	4	4	4	4	4	4	5	4	4	3	4	4	4	4
767	四川省	成都市		3分45秒	金牛区	18岁-20岁	男	跳绳	初中及以下	7001-10000元	1500元及以下	100元以下	4	4	3	5	4	4	3	5	2	2	2	4	2	4	1	4	4	4	4	3	5	3	4	4	3	4	4	4	5	3	4	4	4	3	4	4	4
768	四川省	成都市		3分4秒	金牛区	41岁-50岁	男	跑步/散步/快走	大专	＞10000元	2001元以上	100元以下	2	2	2	2	2	4	2	4	4	3	4	4	3	3	5	2	2	3	2	4	2	2	2	5	3	3	3	2	3	2	3	2	2	2	2	2	2
769	四川省	成都市		3分5秒	锦江区	大于51岁	女	骑自行车	本科	＜3000元	2001元以上	100元以下	2	4	3	3	3	3	2	1	3	4	1	3	4	3	4	5	3	3	4	3	2	4	1	5	3	3	2	2	3	1	3	3	3	3	2	2	2
770	四川省	成都市		3分54秒	青羊区	21岁-30岁	女	武术/太极拳	高中/中专/高职/技校	＞10000元	1501-2000元	100元以下	4	2	5	4	3	2	2	3	3	3	4	4	4	3	4	5	3	2	2	1	1	1	2	3	4	1	1	2	1	3	2	2	3	2	1	2	2
771	四川省	成都市		3分7秒	武侯区	18岁-20岁	女	武术/太极拳	高中/中专/高职/技校	＞10000元	1501-2000元	100元以下	1	1	1	1	2	1	1	3	4	4	5	5	5	5	5	2	1	1	1	1	5	1	1	1	1	2	1	1	2	1	1	1	1	1	1	1	3
772	四川省	成都市		0分54秒	青羊区	31岁-40岁	男	骑自行车	大专	＞10000元	2001元以上	100元以下	2	1	5	1	2	1	1	2	3	4	5	5	4	5	5	1	2	2	2	5	1	1	1	1	1	1	5	2	2	4	1	1	5	5	3	1	1
773	四川省	成都市		4分55秒	青羊区	18岁-20岁	男	广场舞	高中/中专/高职/技校	＜3000元	1501-2000元	100元以下	2	1	1	2	2	3	2	3	4	4	5	5	4	4	5	2	2	4	2	4	3	1	1	2	3	2	2	2	2	3	2	3	1	2	4	1	2
774	四川省	成都市		3分7秒	武侯区	31岁-40岁	男	健身房锻炼（如器械训练、有氧运动等）	高中/中专/高职/技校	＞10000元	1501-2000元	100元以下	2	2	2	1	1	2	2	3	4	4	4	4	4	2	4	2	2	2	2	1	2	2	2	2	4	1	3	5	1	2	1	5	5	2	1	2	1
775	四川省	成都市		3分0秒	武侯区	18岁-20岁	女	滑冰/滑板	初中及以下	＜3000元	1500元及以下	100元以下	2	4	3	3	4	4	3	4	4	3	3	3	3	2	3	2	3	3	3	4	3	3	3	1	2	3	4	3	3	2	4	1	3	3	2	3	3
776	四川省	成都市		0分45秒	青羊区	31岁-40岁	男	其他	本科	3001-5000元	2001元以上	100元以下	1	1	1	1	2	1	1	2	3	4	5	5	5	1	5	1	1	2	2	1	3	1	1	1	1	2	4	2	2	1	1	2	1	1	1	1	1
777	四川省	成都市		3分38秒	成华区	21岁-30岁	女	跑步/散步/快走	本科	＞10000元	2001元以上	100元以下	2	5	1	2	2	1	2	2	3	4	3	4	4	4	5	1	1	2	4	2	2	4	2	2	1	1	2	3	1	2	3	2	2	2	2	3	5
778	四川省	成都市		3分45秒	金牛区	31岁-40岁	女	健身房锻炼（如器械训练、有氧运动等）	本科	5001-7000元	2001元以上	100元以下	4	2	2	3	2	2	2	2	3	4	4	4	4	4	2	2	2	5	3	4	2	2	1	2	3	2	2	2	2	1	3	2	2	1	2	3	2
779	四川省	成都市		0分58秒	青羊区	31岁-40岁	女	网球	本科	＞10000元	2001元以上	101-300元	1	1	2	1	1	1	1	2	3	3	5	5	5	5	5	1	1	1	1	1	1	4	1	1	1	1	1	1	1	1	1	1	2	1	1	1	1
780	四川省	成都市		0分49秒	金牛区	41岁-50岁	女	足球	高中/中专/高职/技校	＞10000元	1501-2000元	100元以下	2	2	2	3	2	3	2	2	3	3	3	3	4	3	3	1	2	3	2	2	2	2	2	3	5	1	2	1	2	5	1	2	1	1	5	2	2
781	四川省	成都市		3分54秒	武侯区	31岁-40岁	女	游泳	大专	5001-7000元	2001元以上	100元以下	4	4	2	3	1	2	2	3	3	3	2	4	2	4	4	1	2	1	3	2	2	3	2	5	4	1	2	2	2	2	2	2	2	2	1	2	1
782	四川省	成都市		3分43秒	金牛区	21岁-30岁	男	游泳	本科	3001-5000元	2001元以上	101-300元	2	2	2	2	3	2	2	3	4	4	5	4	3	3	4	2	2	2	2	2	2	1	2	1	2	2	2	5	2	2	2	3	2	2	3	2	2
783	四川省	成都市		3分5秒	武侯区	41岁-50岁	女	滑冰/滑板	高中/中专/高职/技校	＜3000元	2001元以上	100元以下	4	4	4	4	4	4	3	2	4	5	2	2	1	2	2	4	3	3	1	3	4	2	5	5	1	4	4	4	3	4	4	4	3	5	3	4	4
784	四川省	成都市		3分8秒	锦江区	21岁-30岁	女	羽毛球	本科	＞10000元	2001元以上	100元以下	2	2	3	2	2	2	4	2	3	4	4	3	2	4	4	2	2	2	2	2	2	3	2	2	2	2	5	2	2	2	3	3	2	2	2	2	2
785	四川省	成都市		0分46秒	武侯区	21岁-30岁	女	广场舞	本科	5001-7000元	2001元以上	101-300元	2	2	3	1	2	2	2	2	3	3	3	4	4	4	4	1	3	2	3	2	1	3	2	2	2	2	2	2	2	2	1	4	1	2	2	2	2
786	四川省	成都市		0分48秒	青羊区	41岁-50岁	男	健身房锻炼（如器械训练、有氧运动等）	本科	3001-5000元	2001元以上	101-300元	4	3	4	4	1	4	4	1	3	3	2	2	1	2	2	4	4	5	4	4	5	4	4	4	4	4	2	5	4	4	4	4	4	4	4	5	4
787	四川省	成都市		0分55秒	锦江区	21岁-30岁	男	网球	高中/中专/高职/技校	3001-5000元	1501-2000元	301-500元	2	2	1	2	2	2	2	4	3	3	4	4	3	4	4	2	2	2	3	2	2	2	2	2	2	3	5	2	1	2	2	3	4	1	3	1	2
788	四川省	成都市		3分55秒	武侯区	21岁-30岁	男	武术/太极拳	研究生	3001-5000元	2001元以上	100元以下	3	3	4	3	3	3	4	3	3	3	3	3	3	4	3	3	3	3	3	3	2	3	3	3	3	2	4	2	3	3	3	3	5	4	3	4	3
789	四川省	成都市		3分8秒	武侯区	21岁-30岁	女	游泳	本科	＞10000元	2001元以上	101-300元	1	1	1	1	1	2	1	2	3	3	1	5	4	4	5	1	1	1	1	4	5	1	1	1	1	1	1	1	1	2	2	1	2	1	1	1	1
790	四川省	成都市		3分38秒	金牛区	41岁-50岁	男	登山/徒步	本科	5001-7000元	2001元以上	101-300元	1	1	1	1	1	1	3	4	3	4	5	4	1	5	5	1	1	1	1	1	1	1	4	4	1	1	2	1	2	1	2	1	1	2	1	1	1
791	四川省	成都市		3分44秒	锦江区	41岁-50岁	男	登山/徒步	大专	＜3000元	2001元以上	501元以上	1	2	3	1	3	1	1	4	5	5	4	5	5	3	5	3	1	1	5	2	1	1	1	2	2	1	2	1	1	1	1	1	1	1	1	2	2
792	四川省	成都市		0分47秒	金牛区	21岁-30岁	男	网球	大专	＜3000元	2001元以上	100元以下	2	2	1	2	2	2	2	3	3	4	5	4	4	4	4	2	2	3	2	2	2	4	2	1	2	2	2	1	2	2	3	1	1	2	2	4	2
793	四川省	成都市		3分8秒	锦江区	21岁-30岁	女	羽毛球	大专	7001-10000元	2001元以上	100元以下	2	4	1	1	1	1	1	2	4	4	5	5	5	5	5	3	2	1	1	1	1	1	1	4	1	2	1	1	1	1	1	5	1	1	1	1	5
794	四川省	成都市		3分43秒	青羊区	31岁-40岁	男	武术/太极拳	本科	7001-10000元	2001元以上	301-500元	1	1	1	2	5	5	2	4	3	3	4	5	5	5	5	2	1	1	1	1	1	1	1	1	1	1	1	3	1	1	1	2	1	2	1	1	1
795	四川省	成都市		3分4秒	金牛区	21岁-30岁	女	骑自行车	大专	7001-10000元	2001元以上	100元以下	2	2	2	2	2	2	2	3	3	4	4	4	4	4	4	2	2	2	2	2	1	2	2	2	3	2	2	2	3	2	2	2	2	2	3	2	2
796	四川省	成都市		3分40秒	青羊区	31岁-40岁	男	登山/徒步	本科	5001-7000元	2001元以上	100元以下	3	2	3	2	2	2	2	2	3	4	4	5	5	4	4	2	2	2	4	2	2	2	3	2	2	2	1	1	2	2	2	2	2	2	1	2	2
797	四川省	成都市		0分56秒	青羊区	31岁-40岁	女	健身房锻炼（如器械训练、有氧运动等）	本科	3001-5000元	2001元以上	100元以下	3	1	3	3	3	4	3	2	5	4	1	3	3	3	3	3	3	3	4	1	3	4	3	3	3	3	3	3	2	3	3	3	4	3	3	3	4
798	四川省	成都市		3分4秒	武侯区	18岁-20岁	女	其他	高中/中专/高职/技校	＞10000元	2001元以上	100元以下	3	3	3	3	4	3	3	3	5	4	3	3	3	2	3	3	4	4	5	3	3	2	1	3	3	4	2	3	3	4	2	3	3	3	2	2	4
799	四川省	成都市		0分57秒	锦江区	21岁-30岁	男	足球	本科	7001-10000元	2001元以上	100元以下	2	2	1	2	3	2	5	3	3	4	5	2	4	4	4	3	2	5	2	2	2	3	2	2	2	2	2	2	2	2	2	3	2	2	2	2	3
800	四川省	成都市		3分3秒	金牛区	31岁-40岁	女	乒乓球	研究生	3001-5000元	2001元以上	100元以下	3	3	4	4	3	3	5	4	4	3	4	3	2	3	3	3	2	3	2	3	5	3	3	3	3	5	3	3	3	3	3	3	5	2	4	3	3
801	四川省	成都市		0分59秒	武侯区	31岁-40岁	女	健身房锻炼（如器械训练、有氧运动等）	高中/中专/高职/技校	＞10000元	1501-2000元	100元以下	2	2	1	2	2	3	2	4	4	4	1	5	4	4	4	2	2	2	1	2	2	2	2	2	2	1	3	2	3	2	3	1	2	2	2	2	2
802	四川省	成都市		3分4秒	锦江区	31岁-40岁	男	瑜伽/普拉提	本科	＞10000元	2001元以上	100元以下	2	2	2	3	2	2	1	2	3	4	4	4	4	5	4	2	2	2	2	3	1	2	1	3	2	3	1	5	1	2	2	2	5	2	2	2	3
803	四川省	成都市		0分53秒	金牛区	31岁-40岁	女	网球	本科	5001-7000元	2001元以上	100元以下	1	1	2	1	1	1	1	2	4	4	5	5	5	4	5	1	3	2	1	1	1	1	1	4	1	1	1	1	1	2	1	3	1	1	1	1	1
804	四川省	成都市		3分9秒	金牛区	21岁-30岁	女	骑自行车	大专	＞10000元	2001元以上	100元以下	2	1	2	1	1	1	1	3	3	4	5	5	4	4	5	1	1	1	3	1	1	2	1	1	5	5	1	1	1	2	1	1	2	1	1	1	1
805	四川省	成都市		3分33秒	锦江区	21岁-30岁	女	广场舞	大专	＜3000元	2001元以上	100元以下	1	1	1	1	1	1	1	3	4	4	5	4	5	5	5	1	1	1	1	4	1	1	1	1	1	1	1	1	1	1	1	1	1	2	4	1	1
806	四川省	成都市		0分55秒	锦江区	21岁-30岁	男	广场舞	本科	＞10000元	2001元以上	100元以下	4	2	1	2	2	4	2	2	3	4	5	4	4	2	3	2	4	1	2	2	2	2	2	2	2	1	1	2	2	2	1	1	4	2	2	1	1
807	四川省	成都市		0分50秒	成华区	18岁-20岁	男	羽毛球	高中/中专/高职/技校	3001-5000元	1501-2000元	100元以下	3	4	3	3	3	3	1	4	3	4	3	2	3	3	2	2	4	3	3	3	3	4	3	3	4	3	3	2	4	2	3	3	3	3	4	2	3
808	四川省	成都市		0分57秒	金牛区	21岁-30岁	女	登山/徒步	大专	＜3000元	2001元以上	100元以下	2	1	2	2	2	2	2	4	3	3	5	4	4	4	4	2	4	2	1	2	2	2	2	2	2	2	2	2	2	2	1	2	1	3	2	2	2
809	四川省	成都市		0分50秒	成华区	41岁-50岁	男	健身房锻炼（如器械训练、有氧运动等）	高中/中专/高职/技校	＞10000元	2001元以上	100元以下	3	3	3	4	3	2	3	1	3	3	4	4	4	3	1	3	3	3	4	2	3	3	3	3	3	3	2	3	3	2	4	2	3	3	4	3	5
810	四川省	成都市		3分3秒	锦江区	21岁-30岁	女	足球	本科	＜3000元	2001元以上	100元以下	2	2	3	5	2	2	1	2	3	4	4	4	5	3	4	2	2	3	2	2	1	2	2	2	2	2	2	2	2	1	2	2	2	1	2	2	2
811	四川省	成都市		3分5秒	成华区	31岁-40岁	女	羽毛球	大专	＜3000元	2001元以上	100元以下	1	2	2	3	2	2	3	4	3	4	4	4	3	5	4	2	2	2	2	2	3	2	3	2	2	4	2	2	2	2	4	4	2	2	1	2	5
812	四川省	成都市		0分54秒	武侯区	31岁-40岁	女	登山/徒步	本科	3001-5000元	2001元以上	100元以下	2	2	2	2	1	2	2	3	3	4	4	1	4	4	3	2	1	2	2	2	2	1	2	5	2	2	1	2	2	3	1	3	2	2	2	2	1
813	四川省	成都市		0分56秒	武侯区	21岁-30岁	女	滑冰/滑板	大专	7001-10000元	2001元以上	301-500元	2	2	3	2	3	2	2	3	5	4	4	4	1	4	4	2	2	2	2	2	3	2	2	2	2	2	2	3	3	1	2	2	2	1	2	2	2
814	四川省	成都市		3分6秒	青羊区	21岁-30岁	女	健身房锻炼（如器械训练、有氧运动等）	本科	＞10000元	2001元以上	301-500元	1	1	1	3	1	1	2	2	4	3	5	5	5	4	5	1	1	1	4	1	1	1	1	2	1	5	1	5	1	1	1	1	1	1	1	5	1
815	四川省	成都市		0分59秒	青羊区	21岁-30岁	女	跑步/散步/快走	高中/中专/高职/技校	＞10000元	2001元以上	101-300元	1	1	1	1	1	1	3	2	3	4	5	5	5	1	5	2	1	1	1	1	1	1	1	4	2	1	1	1	1	1	1	1	1	1	1	1	1
816	四川省	成都市		0分54秒	武侯区	18岁-20岁	女	网球	高中/中专/高职/技校	＞10000元	2001元以上	101-300元	3	3	4	3	1	3	3	2	3	4	2	4	2	3	3	2	4	2	3	3	2	2	5	4	3	3	3	3	3	2	4	3	4	2	3	3	3
817	四川省	成都市		3分5秒	成华区	41岁-50岁	女	篮球	大专	5001-7000元	2001元以上	101-300元	3	3	3	3	4	4	3	4	5	4	3	4	3	3	3	3	2	3	3	3	3	3	2	3	3	3	4	4	3	4	2	4	3	3	2	3	3
818	四川省	成都市		0分44秒	青羊区	21岁-30岁	男	跑步/散步/快走	本科	＜3000元	2001元以上	100元以下	2	2	3	2	2	2	2	2	3	4	4	3	5	3	3	2	2	1	2	2	2	2	2	1	2	2	2	2	3	2	2	3	2	4	2	3	2
819	四川省	成都市		0分49秒	锦江区	41岁-50岁	男	健身房锻炼（如器械训练、有氧运动等）	本科	＞10000元	2001元以上	100元以下	2	1	1	3	1	3	1	4	4	3	5	5	5	5	5	2	1	1	2	1	2	1	1	2	2	1	1	1	1	3	1	2	1	2	1	1	1
820	四川省	成都市		3分8秒	锦江区	31岁-40岁	男	跑步/散步/快走	本科	7001-10000元	2001元以上	100元以下	2	1	2	3	1	1	2	4	3	3	1	4	4	4	4	2	2	2	2	2	3	2	2	2	2	2	2	2	3	2	3	2	1	2	2	3	2
821	四川省	成都市		0分54秒	锦江区	21岁-30岁	男	瑜伽/普拉提	本科	3001-5000元	2001元以上	100元以下	5	2	3	2	2	2	1	2	3	4	4	4	3	5	3	2	3	2	2	2	2	2	1	2	2	2	2	2	2	2	3	2	3	4	2	1	1
822	四川省	成都市		0分47秒	锦江区	21岁-30岁	女	跑步/散步/快走	高中/中专/高职/技校	7001-10000元	1501-2000元	100元以下	2	3	1	5	4	1	1	3	4	4	5	5	5	5	5	1	1	1	1	1	1	1	1	2	1	1	1	1	1	2	2	1	1	1	1	1	1
823	四川省	成都市		3分3秒	金牛区	31岁-40岁	女	游泳	本科	7001-10000元	2001元以上	100元以下	2	2	2	1	2	1	2	3	3	4	4	4	5	4	4	2	1	2	1	1	4	2	1	3	5	2	2	2	2	2	2	2	2	2	1	3	1
824	四川省	成都市		0分47秒	锦江区	21岁-30岁	男	登山/徒步	大专	7001-10000元	2001元以上	101-300元	1	1	2	2	2	2	2	2	3	4	5	4	5	4	4	3	2	2	2	2	2	2	2	3	2	2	2	2	2	4	1	1	2	2	2	2	1
825	四川省	成都市		0分57秒	武侯区	18岁-20岁	男	篮球	高中/中专/高职/技校	＜3000元	2001元以上	100元以下	3	3	3	2	5	4	1	2	4	3	3	3	3	3	3	3	3	3	3	3	3	3	3	4	4	3	3	3	3	3	3	2	3	3	3	3	3
826	四川省	成都市		0分53秒	青羊区	31岁-40岁	女	登山/徒步	大专	5001-7000元	2001元以上	100元以下	1	2	1	2	2	4	2	2	4	4	3	4	4	4	2	2	3	2	2	1	2	2	2	1	3	3	2	2	2	2	4	2	4	2	2	1	2
827	四川省	成都市		0分48秒	武侯区	41岁-50岁	男	瑜伽/普拉提	高中/中专/高职/技校	7001-10000元	1501-2000元	101-300元	2	3	3	3	3	3	1	4	4	5	3	3	3	3	3	3	3	2	3	3	3	3	2	3	3	3	4	3	2	3	5	4	3	3	3	3	4
828	四川省	成都市		3分7秒	金牛区	21岁-30岁	女	健身房锻炼（如器械训练、有氧运动等）	本科	5001-7000元	2001元以上	101-300元	1	2	5	2	4	2	2	2	3	3	4	4	4	4	3	2	2	2	2	2	2	2	2	3	1	2	3	3	2	1	2	2	2	2	2	1	2
829	四川省	成都市		3分5秒	武侯区	31岁-40岁	女	乒乓球	本科	3001-5000元	2001元以上	501元以上	4	4	4	2	2	2	2	1	5	4	3	3	4	3	3	3	2	1	1	3	4	3	3	2	2	3	2	4	3	2	2	3	2	4	2	3	3
830	四川省	成都市		0分54秒	锦江区	41岁-50岁	男	健身房锻炼（如器械训练、有氧运动等）	大专	＞10000元	2001元以上	100元以下	1	1	1	1	1	1	1	2	4	5	5	5	5	5	5	1	1	1	1	1	1	1	2	4	1	1	1	1	2	1	5	1	3	1	1	1	1
831	四川省	成都市		0分58秒	成华区	41岁-50岁	男	跳绳	大专	＞10000元	2001元以上	101-300元	4	2	1	1	1	1	1	2	3	3	5	5	5	5	5	1	1	1	2	1	1	1	2	1	1	1	1	1	2	1	2	1	2	1	1	1	1
832	四川省	成都市		0分49秒	青羊区	41岁-50岁	女	登山/徒步	大专	5001-7000元	2001元以上	100元以下	1	1	1	1	1	1	1	4	4	4	5	5	5	5	5	1	1	1	1	1	1	1	1	1	2	1	5	2	1	1	1	2	1	2	2	5	1
833	四川省	成都市		3分45秒	成华区	21岁-30岁	女	滑冰/滑板	大专	7001-10000元	2001元以上	100元以下	2	4	2	3	1	2	2	3	3	4	3	4	4	5	4	2	2	1	2	4	1	2	2	1	2	2	1	2	2	2	3	2	2	2	2	2	2
834	四川省	成都市		4分5秒	锦江区	21岁-30岁	女	足球	本科	5001-7000元	2001元以上	100元以下	3	3	5	2	2	2	1	2	3	4	4	4	5	4	4	2	2	2	2	1	2	2	2	1	2	2	1	2	5	4	1	2	4	2	3	3	3
835	四川省	成都市		3分58秒	锦江区	41岁-50岁	女	跳绳	大专	＜3000元	2001元以上	100元以下	3	2	2	2	2	2	2	2	4	3	4	4	4	4	4	2	1	5	1	2	2	2	2	1	2	2	2	2	3	1	2	2	2	2	2	2	2
836	四川省	成都市		4分6秒	成华区	41岁-50岁	女	滑冰/滑板	高中/中专/高职/技校	＞10000元	1501-2000元	100元以下	1	1	1	2	1	1	1	4	4	4	3	5	5	4	5	1	1	1	1	1	1	1	4	1	1	1	1	1	1	3	1	1	1	1	1	1	4
837	四川省	成都市		3分34秒	锦江区	31岁-40岁	女	瑜伽/普拉提	高中/中专/高职/技校	＞10000元	2001元以上	101-300元	3	4	5	4	4	3	3	3	3	3	2	4	2	2	1	4	5	4	4	3	4	4	4	4	4	5	4	4	5	5	4	5	4	4	4	4	4
838	四川省	成都市		3分50秒	武侯区	31岁-40岁	女	游泳	大专	3001-5000元	2001元以上	100元以下	2	1	1	1	2	1	1	3	4	4	5	5	5	4	4	1	3	1	1	1	2	1	1	1	1	2	1	1	1	1	1	1	1	4	1	1	1
839	四川省	成都市			武侯区	31岁-40岁	男	乒乓球	本科	＞10000元	2001元以上	100元以下	2	2	4	2	2	2	2	2	3	4	5	1	3	5	4	2	2	3	2	2	3	2	1	2	2	3	2	2	2	2	2	2	2	2	3	3	2
840	四川省	成都市			金牛区	18岁-20岁	男	跳绳	初中及以下	＞10000元	1501-2000元	100元以下	2	2	1	3	2	2	2	4	3	4	4	5	4	5	4	2	2	2	4	2	2	2	3	2	2	2	2	2	5	5	5	2	2	1	3	2	2
841	四川省	成都市			金牛区	21岁-30岁	女	羽毛球	高中/中专/高职/技校	7001-10000元	1501-2000元	100元以下	1	1	1	1	1	2	1	3	4	4	4	5	4	5	5	1	1	1	5	1	1	1	1	1	1	1	2	1	1	3	1	1	1	4	1	1	1
842	四川省	成都市			锦江区	21岁-30岁	女	骑自行车	研究生	＞10000元	2001元以上	101-300元	3	4	3	1	2	3	3	4	5	4	3	3	3	3	3	3	2	3	2	3	3	3	3	3	3	2	3	1	2	3	3	3	4	4	3	3	2
843	四川省	成都市			武侯区	41岁-50岁	男	羽毛球	本科	3001-5000元	2001元以上	100元以下	1	1	2	1	1	1	2	2	3	4	5	1	5	5	5	1	1	1	1	1	1	1	1	1	1	1	1	1	1	1	1	1	1	2	1	2	1
844	四川省	成都市			金牛区	31岁-40岁	女	其他	本科	3001-5000元	2001元以上	100元以下	2	1	2	2	2	1	2	4	3	3	3	4	4	4	4	2	2	4	1	5	2	2	2	2	2	2	2	1	2	2	2	2	1	3	3	3	3
845	四川省	成都市			青羊区	31岁-40岁	男	瑜伽/普拉提	本科	＞10000元	2001元以上	100元以下	2	2	2	3	2	3	2	2	3	4	4	4	4	4	5	1	2	2	2	2	2	2	2	1	2	1	3	1	3	2	1	5	2	3	2	2	5
846	四川省	成都市			锦江区	41岁-50岁	男	跑步/散步/快走	本科	＜3000元	2001元以上	101-300元	2	1	1	2	3	2	2	2	3	4	4	5	4	4	4	2	2	2	2	2	1	1	2	1	3	4	2	2	2	2	2	2	2	3	2	2	2
847	四川省	成都市			锦江区	41岁-50岁	男	瑜伽/普拉提	本科	5001-7000元	2001元以上	100元以下	1	3	1	1	1	1	1	3	4	4	5	5	5	4	5	1	4	2	1	1	1	1	1	2	1	1	1	1	1	1	1	1	1	2	1	1	5
848	四川省	成都市			成华区	21岁-30岁	女	广场舞	本科	＞10000元	2001元以上	501元以上	1	2	1	1	1	2	1	1	3	4	5	5	5	5	5	1	2	1	1	1	1	1	1	1	1	2	1	1	1	2	1	1	1	1	1	1	1
849	四川省	成都市			成华区	21岁-30岁	男	游泳	高中/中专/高职/技校	3001-5000元	1501-2000元	100元以下	3	2	1	1	2	2	1	3	4	4	4	4	4	4	4	2	1	2	2	2	3	2	5	2	2	2	2	1	2	4	1	2	3	2	2	1	2
850	四川省	成都市			成华区	21岁-30岁	女	跳绳	大专	＞10000元	2001元以上	101-300元	1	1	1	1	1	2	1	4	5	4	4	5	3	5	5	1	2	2	2	1	1	1	1	1	5	1	1	1	2	1	1	2	5	1	1	1	1
851	四川省	成都市			武侯区	21岁-30岁	女	武术/太极拳	大专	3001-5000元	2001元以上	101-300元	3	2	2	1	2	2	2	4	4	3	5	4	1	4	4	2	2	2	2	2	1	2	1	3	5	2	2	5	1	2	2	2	2	3	1	3	4
852	四川省	成都市			金牛区	41岁-50岁	男	篮球	大专	＜3000元	2001元以上	100元以下	2	2	3	5	2	2	4	4	4	4	4	4	4	3	5	2	2	3	2	3	2	1	2	2	2	2	2	2	2	2	2	3	2	2	2	2	3
853	四川省	成都市			青羊区	41岁-50岁	男	跳绳	本科	5001-7000元	2001元以上	101-300元	2	2	1	2	3	2	2	4	3	4	4	4	3	4	4	3	2	2	2	2	2	1	3	2	2	4	3	2	2	2	3	2	2	3	2	3	2
854	四川省	成都市			金牛区	21岁-30岁	男	足球	高中/中专/高职/技校	3001-5000元	2001元以上	100元以下	4	5	2	2	3	1	1	3	4	3	4	1	5	5	3	5	3	3	2	2	3	2	2	3	2	2	3	2	1	2	1	4	2	2	3	2	2
855	四川省	成都市			青羊区	31岁-40岁	男	瑜伽/普拉提	高中/中专/高职/技校	7001-10000元	1501-2000元	100元以下	2	2	3	1	2	2	2	3	3	4	3	5	3	4	4	3	2	2	3	2	2	3	2	2	1	2	2	2	3	3	2	2	2	2	3	3	3
856	四川省	成都市			金牛区	21岁-30岁	男	滑冰/滑板	高中/中专/高职/技校	5001-7000元	1501-2000元	301-500元	3	4	3	3	4	4	3	4	4	4	2	2	2	2	2	4	5	3	1	4	5	3	5	4	4	3	4	4	3	2	4	4	4	4	4	4	4
857	四川省	成都市			成华区	31岁-40岁	男	篮球	本科	＜3000元	2001元以上	100元以下	2	2	2	2	2	2	2	2	3	4	4	3	4	4	3	2	1	2	2	3	2	2	2	1	4	2	3	2	2	2	2	2	2	1	2	3	2
858	四川省	成都市			武侯区	31岁-40岁	男	游泳	大专	7001-10000元	2001元以上	301-500元	3	3	3	3	3	2	2	4	4	4	3	3	2	2	3	3	3	4	3	3	2	2	3	4	3	2	3	4	3	3	2	3	3	2	3	2	4
859	四川省	成都市			锦江区	31岁-40岁	女	网球	大专	＞10000元	2001元以上	100元以下	2	2	2	2	1	3	1	2	3	4	4	4	4	4	5	1	3	2	1	2	2	5	2	2	2	2	2	1	2	2	2	2	4	2	3	1	2
860	四川省	成都市			成华区	大于51岁	男	健身房锻炼（如器械训练、有氧运动等）	大专	＜3000元	2001元以上	100元以下	2	5	2	2	3	1	2	2	3	3	4	3	4	4	4	1	1	3	2	2	3	3	5	2	2	2	1	2	2	2	5	2	1	3	2	1	2
861	四川省	成都市			武侯区	21岁-30岁	男	瑜伽/普拉提	高中/中专/高职/技校	7001-10000元	1501-2000元	100元以下	2	1	3	1	3	2	2	2	3	3	4	4	2	4	5	2	2	3	3	1	3	2	2	2	5	3	2	3	2	2	2	2	5	3	2	5	2
862	四川省	成都市			金牛区	31岁-40岁	女	游泳	本科	7001-10000元	2001元以上	100元以下	1	2	1	1	1	4	3	3	4	4	5	5	5	5	5	1	1	1	5	1	4	1	2	2	1	1	1	5	2	1	1	1	1	1	1	2	1
863	四川省	成都市			武侯区	21岁-30岁	男	广场舞	大专	5001-7000元	2001元以上	100元以下	1	2	2	2	1	2	2	2	3	4	3	4	5	5	3	2	2	2	2	1	2	2	2	2	1	1	3	2	3	2	3	2	2	1	2	2	2
864	四川省	成都市			成华区	31岁-40岁	男	羽毛球	大专	＜3000元	2001元以上	100元以下	1	1	1	4	4	1	2	2	3	4	5	5	5	2	5	1	1	1	1	2	1	1	1	1	1	2	1	1	4	1	1	1	1	1	2	1	1
865	四川省	成都市			锦江区	21岁-30岁	男	跳绳	本科	3001-5000元	2001元以上	100元以下	1	3	2	1	1	1	1	3	4	4	5	5	5	4	5	2	2	1	1	1	1	1	1	1	1	1	1	1	1	1	2	1	1	1	1	1	1
866	四川省	成都市			成华区	21岁-30岁	女	滑冰/滑板	本科	＜3000元	2001元以上	100元以下	4	1	2	1	1	1	1	2	3	3	2	5	5	5	5	1	1	1	3	2	1	1	5	1	5	1	1	1	1	1	1	1	2	1	1	1	1
867	四川省	成都市			武侯区	大于51岁	男	武术/太极拳	高中/中专/高职/技校	3001-5000元	2001元以上	101-300元	1	1	2	1	1	4	1	1	4	3	5	5	5	5	4	1	1	1	1	2	1	1	1	1	4	1	1	1	1	1	1	1	1	1	1	4	1
868	四川省	成都市			成华区	18岁-20岁	女	武术/太极拳	高中/中专/高职/技校	3001-5000元	1501-2000元	100元以下	3	3	2	3	3	3	3	4	4	3	4	3	4	3	3	4	3	5	3	3	3	3	4	3	3	3	4	3	3	4	1	3	3	3	4	3	3
869	四川省	成都市			武侯区	18岁-20岁	女	游泳	初中及以下	＞10000元	1501-2000元	100元以下	1	1	1	2	1	1	2	3	4	4	5	1	5	5	5	1	3	1	1	1	1	2	3	5	1	1	1	1	3	1	1	1	1	1	1	1	1
870	四川省	成都市			成华区	大于51岁	女	武术/太极拳	高中/中专/高职/技校	＜3000元	2001元以上	501元以上	3	2	1	3	2	3	3	2	1	1	3	3	1	4	4	3	4	4	3	4	2	3	4	3	3	2	3	3	4	3	3	3	3	3	4	3	3
871	四川省	成都市			金牛区	18岁-20岁	女	篮球	高中/中专/高职/技校	＞10000元	1501-2000元	101-300元	3	3	3	4	3	2	4	3	2	2	2	3	4	2	3	4	3	3	2	3	3	3	3	3	3	2	3	3	3	3	2	3	3	3	4	3	3
872	四川省	成都市			金牛区	大于51岁	女	健身房锻炼（如器械训练、有氧运动等）	大专	7001-10000元	2001元以上	100元以下	3	3	3	3	3	3	3	2	5	4	3	3	3	3	3	3	3	2	3	3	2	3	3	3	5	4	2	3	2	3	3	3	3	3	3	3	2
873	四川省	成都市			金牛区	41岁-50岁	女	篮球	研究生	5001-7000元	2001元以上	100元以下	4	3	3	5	1	4	3	4	5	4	3	4	3	3	2	2	3	2	3	2	3	3	2	4	2	3	2	3	2	3	2	3	2	5	3	3	4
874	四川省	成都市			锦江区	21岁-30岁	女	跑步/散步/快走	本科	7001-10000元	2001元以上	101-300元	1	1	2	2	3	3	2	2	3	3	4	4	4	5	4	4	4	3	1	2	2	5	1	2	3	3	3	2	5	3	2	4	4	2	1	1	2
875	四川省	成都市			金牛区	31岁-40岁	男	跳绳	大专	＞10000元	2001元以上	301-500元	1	1	2	1	1	1	1	2	3	4	5	5	5	4	5	1	1	1	1	1	2	1	1	1	1	1	1	1	1	1	1	1	1	2	1	1	1
876	四川省	成都市			成华区	大于51岁	男	其他	本科	7001-10000元	2001元以上	100元以下	2	4	3	4	4	3	3	1	5	4	3	3	3	3	3	3	4	4	3	2	3	3	3	2	4	3	4	4	3	3	3	3	3	3	3	3	3
877	四川省	成都市			金牛区	大于51岁	男	网球	大专	7001-10000元	2001元以上	100元以下	2	1	2	2	2	2	1	1	2	3	5	4	4	4	3	2	3	1	2	2	2	2	2	2	2	2	2	1	1	2	2	2	2	1	2	2	2
878	四川省	成都市			青羊区	41岁-50岁	女	健身房锻炼（如器械训练、有氧运动等）	本科	5001-7000元	2001元以上	100元以下	3	2	1	2	2	2	2	3	4	4	4	4	4	1	5	2	2	3	2	2	2	2	2	2	2	2	2	1	2	2	2	1	3	2	2	5	2
879	四川省	成都市			成华区	18岁-20岁	女	其他	高中/中专/高职/技校	3001-5000元	2001元以上	501元以上	5	5	5	4	5	2	5	5	4	4	1	3	1	1	1	5	5	5	5	2	5	5	4	5	4	5	5	5	5	5	5	5	4	5	5	5	5
880	四川省	成都市			武侯区	18岁-20岁	男	篮球	初中及以下	＜3000元	1500元及以下	100元以下	2	2	2	3	2	2	2	4	5	4	2	4	4	4	4	5	2	2	2	2	1	2	2	1	2	2	2	2	1	2	2	2	2	1	3	2	2
881	四川省	成都市			成华区	21岁-30岁	女	篮球	大专	＜3000元	2001元以上	101-300元	2	3	3	2	2	2	3	2	3	3	4	4	4	3	4	4	5	2	2	2	2	1	2	2	2	1	4	3	2	3	3	2	2	2	2	3	2
882	四川省	成都市			青羊区	18岁-20岁	男	登山/徒步	高中/中专/高职/技校	＜3000元	1501-2000元	100元以下	2	3	2	2	2	3	1	4	3	4	4	3	4	5	4	3	2	1	1	3	1	2	2	2	3	1	2	3	3	3	3	1	4	1	5	4	3
883	四川省	成都市			武侯区	21岁-30岁	女	武术/太极拳	高中/中专/高职/技校	7001-10000元	2001元以上	100元以下	3	3	3	3	2	1	3	2	4	5	3	3	3	3	3	1	3	2	3	3	5	4	3	3	3	3	3	5	3	3	3	3	3	1	3	3	3
884	四川省	成都市			青羊区	41岁-50岁	女	武术/太极拳	本科	3001-5000元	2001元以上	101-300元	3	4	3	4	3	4	2	4	3	4	3	3	3	3	3	2	3	3	3	3	4	3	4	3	3	2	4	3	3	3	3	4	3	4	3	3	3
885	四川省	成都市			锦江区	41岁-50岁	女	跑步/散步/快走	大专	7001-10000元	2001元以上	100元以下	3	1	1	1	1	1	2	4	2	3	5	5	5	5	5	1	1	2	1	1	1	3	2	1	1	1	1	1	1	2	1	1	1	1	2	1	3
886	四川省	成都市			武侯区	21岁-30岁	女	跳绳	本科	7001-10000元	2001元以上	100元以下	2	2	1	2	2	2	2	2	3	4	5	4	5	4	4	3	1	1	4	2	3	3	2	1	2	2	2	3	2	2	1	5	1	2	3	3	2
887	四川省	成都市			成华区	21岁-30岁	男	网球	大专	5001-7000元	2001元以上	100元以下	3	2	2	5	2	2	2	3	4	4	4	4	4	4	3	2	2	2	3	2	2	2	2	2	2	2	3	1	2	2	2	2	2	2	3	1	1
888	四川省	成都市			锦江区	21岁-30岁	女	健身房锻炼（如器械训练、有氧运动等）	高中/中专/高职/技校	＞10000元	1501-2000元	100元以下	1	4	2	1	1	1	1	2	4	4	5	4	5	5	5	1	3	1	1	1	1	1	5	1	1	1	2	1	1	1	1	1	1	1	1	1	1
889	四川省	成都市			青羊区	大于51岁	男	骑自行车	本科	7001-10000元	2001元以上	100元以下	2	2	2	2	2	2	3	1	3	3	4	3	4	3	4	2	2	3	3	1	2	3	3	2	2	3	2	2	2	2	2	3	2	1	2	2	2
890	四川省	成都市			锦江区	21岁-30岁	男	其他	大专	3001-5000元	2001元以上	101-300元	1	2	2	2	2	2	1	3	3	4	4	4	4	4	3	2	3	5	2	2	2	2	2	1	2	2	2	2	4	2	2	2	1	2	1	1	2
891	四川省	成都市			成华区	31岁-40岁	女	瑜伽/普拉提	本科	＞10000元	2001元以上	301-500元	2	2	2	2	2	2	2	2	3	4	5	4	4	4	4	3	2	2	2	2	1	2	2	2	3	4	2	2	2	2	2	3	2	2	2	1	2
892	四川省	成都市			锦江区	18岁-20岁	女	健身房锻炼（如器械训练、有氧运动等）	高中/中专/高职/技校	7001-10000元	2001元以上	100元以下	3	2	2	5	4	1	2	2	5	4	4	4	4	4	4	3	2	2	2	2	2	2	1	1	1	3	2	2	3	4	4	2	1	2	2	2	1
893	四川省	成都市			金牛区	41岁-50岁	女	滑冰/滑板	大专	3001-5000元	2001元以上	100元以下	3	2	2	1	1	3	2	3	3	3	4	4	4	4	4	1	2	3	2	2	2	1	2	2	2	2	2	2	2	2	5	2	1	3	2	2	2
894	四川省	成都市			青羊区	21岁-30岁	女	瑜伽/普拉提	本科	＞10000元	2001元以上	100元以下	2	2	2	3	1	3	2	2	3	4	5	5	4	4	4	2	1	3	2	2	2	1	2	2	3	2	3	2	3	2	3	2	2	3	2	2	4
895	四川省	成都市			青羊区	21岁-30岁	男	跳绳	本科	＞10000元	2001元以上	101-300元	1	1	1	1	1	1	1	4	3	3	5	5	5	5	5	1	1	1	1	5	1	1	1	1	2	1	1	4	1	1	1	1	1	1	2	1	1
896	四川省	成都市			金牛区	大于51岁	女	骑自行车	大专	＜3000元	2001元以上	101-300元	4	3	5	5	5	5	5	2	3	4	1	1	1	1	1	4	5	5	5	5	5	4	2	5	5	5	5	5	3	4	5	5	5	4	5	4	1
897	四川省	成都市			武侯区	21岁-30岁	女	羽毛球	高中/中专/高职/技校	5001-7000元	2001元以上	100元以下	3	3	3	3	1	4	4	4	3	4	2	3	3	2	4	2	3	3	4	3	3	3	3	3	3	3	3	3	3	3	4	3	3	3	5	3	3
898	四川省	成都市			青羊区	18岁-20岁	男	健身房锻炼（如器械训练、有氧运动等）	初中及以下	7001-10000元	1501-2000元	101-300元	2	3	3	3	3	2	3	2	2	2	4	3	5	4	3	4	2	3	2	3	2	3	3	3	3	5	2	3	3	3	3	3	4	2	3	3	4
899	四川省	成都市			成华区	21岁-30岁	女	网球	本科	5001-7000元	2001元以上	101-300元	1	2	2	3	2	2	2	3	3	3	4	3	4	5	4	2	2	2	3	1	2	2	2	2	2	2	3	2	2	2	3	2	2	2	1	2	5
900	四川省	成都市			金牛区	21岁-30岁	女	网球	本科	＞10000元	2001元以上	100元以下	2	2	2	2	2	2	2	2	3	4	4	3	5	4	4	2	3	2	2	2	1	2	1	2	2	2	2	2	2	3	2	2	2	2	2	2	3
901	四川省	成都市			锦江区	21岁-30岁	男	足球	高中/中专/高职/技校	＞10000元	1501-2000元	100元以下	1	1	1	2	1	1	1	4	4	4	5	5	5	5	5	1	1	1	1	1	1	1	1	1	1	1	1	1	1	1	1	5	1	1	1	2	1
902	四川省	成都市			金牛区	31岁-40岁	男	武术/太极拳	高中/中专/高职/技校	3001-5000元	2001元以上	100元以下	2	2	2	2	2	3	1	4	4	3	4	3	4	4	4	2	2	3	2	1	2	2	2	1	1	2	2	2	2	1	2	2	2	2	5	2	4
903	四川省	成都市			青羊区	31岁-40岁	男	跑步/散步/快走	本科	＜3000元	2001元以上	100元以下	1	1	1	1	4	2	1	2	3	4	5	5	4	5	4	1	1	2	1	5	1	2	1	1	1	1	1	1	1	1	2	1	1	1	2	1	1
904	四川省	成都市			锦江区	21岁-30岁	女	羽毛球	高中/中专/高职/技校	5001-7000元	1501-2000元	101-300元	1	1	1	4	1	4	1	4	5	5	5	4	4	5	5	1	1	1	4	1	1	1	2	1	1	1	1	1	4	1	1	3	1	2	1	1	1
905	四川省	成都市			金牛区	18岁-20岁	女	瑜伽/普拉提	高中/中专/高职/技校	5001-7000元	2001元以上	100元以下	4	3	3	3	3	2	3	4	3	3	4	3	3	3	1	3	2	3	3	2	2	2	3	1	1	4	3	3	3	5	2	5	2	2	3	3	4
906	四川省	成都市			金牛区	21岁-30岁	女	健身房锻炼（如器械训练、有氧运动等）	大专	3001-5000元	2001元以上	100元以下	1	1	1	2	1	2	1	3	3	3	5	5	5	5	5	1	2	1	2	1	2	1	1	2	1	1	2	1	4	1	1	1	4	1	1	1	1
907	四川省	成都市			青羊区	31岁-40岁	女	滑冰/滑板	大专	3001-5000元	2001元以上	101-300元	2	2	3	1	1	2	2	2	4	3	4	4	5	4	4	2	3	2	3	3	2	3	2	2	2	2	2	2	2	2	1	3	2	2	2	2	2
908	四川省	成都市			青羊区	大于51岁	男	其他	大专	5001-7000元	2001元以上	100元以下	4	4	3	4	4	4	4	2	5	4	4	2	2	2	3	4	5	3	3	4	4	3	4	4	4	5	3	4	4	4	4	4	4	3	4	4	4
909	四川省	成都市			金牛区	31岁-40岁	男	足球	高中/中专/高职/技校	3001-5000元	1501-2000元	100元以下	3	3	3	3	3	3	3	1	4	3	3	3	2	3	3	3	3	3	4	3	3	3	3	3	2	3	3	2	3	4	3	3	3	3	3	3	2
910	四川省	成都市			金牛区	41岁-50岁	女	羽毛球	大专	3001-5000元	2001元以上	100元以下	3	1	5	1	1	1	1	4	3	4	4	5	5	5	5	1	2	1	1	1	1	2	4	1	1	1	1	1	1	1	4	1	1	1	4	1	1
911	四川省	成都市			金牛区	41岁-50岁	女	骑自行车	高中/中专/高职/技校	5001-7000元	1501-2000元	100元以下	3	5	4	4	4	5	4	1	2	2	3	2	2	1	2	4	1	5	4	4	5	4	5	4	4	5	3	4	4	4	4	3	5	4	5	4	4
912	四川省	成都市			青羊区	31岁-40岁	女	游泳	高中/中专/高职/技校	7001-10000元	1501-2000元	101-300元	1	1	1	5	1	1	1	2	3	4	5	5	5	5	4	2	2	4	2	1	1	1	2	2	2	2	1	4	1	1	1	1	3	2	1	1	1
913	四川省	成都市			金牛区	18岁-20岁	男	瑜伽/普拉提	高中/中专/高职/技校	3001-5000元	1501-2000元	100元以下	2	3	1	1	2	2	1	2	3	4	4	4	5	4	5	1	2	1	2	1	2	2	4	2	2	2	2	2	2	2	2	2	2	2	1	2	2
914	四川省	成都市			青羊区	18岁-20岁	女	滑冰/滑板	高中/中专/高职/技校	＞10000元	1501-2000元	100元以下	1	1	1	1	2	1	1	3	3	4	1	5	5	5	5	2	1	1	2	1	2	1	1	1	2	1	1	1	1	1	2	1	1	1	1	2	3
915	四川省	成都市			武侯区	41岁-50岁	女	滑冰/滑板	高中/中专/高职/技校	5001-7000元	1501-2000元	100元以下	1	1	2	4	1	1	2	5	2	3	5	5	5	5	5	5	2	1	1	1	5	1	1	1	1	1	1	1	2	1	1	1	1	1	1	1	1
916	四川省	成都市			青羊区	31岁-40岁	女	网球	本科	5001-7000元	2001元以上	100元以下	5	3	1	2	2	2	2	3	4	4	3	5	4	4	4	1	2	2	2	2	2	2	2	2	2	2	2	2	2	3	2	1	2	3	2	4	2
917	四川省	成都市			成华区	18岁-20岁	女	跑步/散步/快走	高中/中专/高职/技校	3001-5000元	1501-2000元	301-500元	3	4	3	3	4	3	4	1	3	3	3	3	3	3	4	3	3	1	2	5	3	3	3	4	3	2	3	3	3	3	4	1	3	3	4	3	3
918	四川省	成都市			青羊区	31岁-40岁	男	骑自行车	本科	＞10000元	2001元以上	101-300元	1	1	2	1	2	3	3	2	3	4	2	4	4	3	5	2	1	2	1	2	2	2	2	2	2	3	2	3	2	2	2	5	2	5	2	2	2
919	四川省	成都市			成华区	31岁-40岁	男	乒乓球	本科	5001-7000元	2001元以上	100元以下	2	2	2	2	3	2	2	2	3	4	4	4	4	4	5	2	3	4	2	2	3	1	2	3	1	2	1	3	3	2	2	2	2	2	2	2	3
920	四川省	成都市			锦江区	21岁-30岁	女	跑步/散步/快走	高中/中专/高职/技校	＞10000元	1501-2000元	100元以下	2	2	2	3	2	2	2	3	4	4	4	4	5	4	1	2	2	2	2	2	2	2	3	2	2	2	2	2	3	2	3	2	2	2	2	1	1
921	四川省	成都市			成华区	31岁-40岁	男	广场舞	研究生	5001-7000元	2001元以上	100元以下	1	1	2	5	1	1	1	2	5	5	5	5	5	5	4	1	1	1	1	1	1	1	1	1	1	2	1	5	1	1	1	4	3	4	1	1	1
922	四川省	成都市			武侯区	41岁-50岁	女	跑步/散步/快走	大专	＜3000元	2001元以上	101-300元	1	5	1	2	2	1	2	1	4	4	4	4	4	3	5	1	2	2	2	2	1	2	2	4	3	2	4	3	1	2	3	2	1	2	2	2	2
923	四川省	成都市			金牛区	31岁-40岁	男	足球	高中/中专/高职/技校	＞10000元	2001元以上	101-300元	4	4	4	4	4	4	4	1	3	3	2	2	2	3	1	4	4	5	4	4	3	4	4	2	4	4	4	4	4	3	5	3	3	4	4	4	1
924	四川省	成都市			武侯区	21岁-30岁	男	羽毛球	本科	5001-7000元	2001元以上	100元以下	4	2	2	2	2	2	2	2	3	4	3	1	4	3	4	2	2	1	1	1	2	2	1	2	5	1	3	2	1	2	2	3	2	3	2	2	2
925	四川省	成都市			成华区	41岁-50岁	女	广场舞	高中/中专/高职/技校	7001-10000元	1501-2000元	100元以下	3	3	2	3	3	3	3	1	5	4	5	3	3	3	3	2	3	3	3	4	3	3	3	2	3	2	3	3	3	3	3	4	3	2	3	3	3
926	四川省	成都市			锦江区	18岁-20岁	女	游泳	初中及以下	3001-5000元	1500元及以下	101-300元	1	1	1	1	2	1	1	1	2	3	5	5	5	2	4	2	1	1	1	1	1	1	1	1	1	2	1	1	1	1	1	1	1	1	1	2	1
927	四川省	成都市			锦江区	31岁-40岁	男	网球	大专	7001-10000元	2001元以上	301-500元	4	4	4	5	3	4	3	2	5	5	2	2	2	2	2	4	4	4	5	4	4	1	5	4	3	4	5	5	4	4	3	4	4	4	3	4	3
928	四川省	成都市			金牛区	大于51岁	男	跑步/散步/快走	本科	7001-10000元	2001元以上	100元以下	1	5	5	4	5	5	5	3	4	5	1	1	1	1	1	5	5	5	4	5	5	5	5	1	2	4	5	1	5	5	5	5	5	5	5	5	5
929	四川省	成都市			锦江区	31岁-40岁	女	武术/太极拳	本科	3001-5000元	2001元以上	100元以下	1	2	3	2	2	2	2	2	3	4	3	5	4	4	4	5	3	4	2	2	2	2	2	2	2	1	2	2	2	2	2	1	2	3	2	2	2
930	四川省	成都市			武侯区	21岁-30岁	女	跑步/散步/快走	本科	＞10000元	2001元以上	101-300元	2	2	2	1	1	1	2	3	5	4	4	1	4	4	5	2	1	2	2	2	2	2	3	2	2	2	2	2	2	3	2	2	2	2	1	2	3
931	四川省	成都市			成华区	18岁-20岁	男	跑步/散步/快走	初中及以下	＞10000元	1501-2000元	100元以下	5	1	3	2	3	1	2	1	5	4	2	4	4	3	3	4	3	3	3	4	3	3	3	3	5	3	3	3	3	3	3	3	3	4	3	3	3
932	四川省	成都市			武侯区	41岁-50岁	女	武术/太极拳	本科	5001-7000元	2001元以上	100元以下	1	1	2	1	1	5	1	3	3	4	5	5	5	4	5	1	1	1	1	1	1	1	1	2	1	1	1	1	1	2	2	1	1	1	1	1	1
933	四川省	成都市			金牛区	21岁-30岁	男	广场舞	本科	5001-7000元	2001元以上	100元以下	2	2	2	2	1	2	2	2	3	4	3	3	4	4	2	2	2	2	2	2	2	2	2	5	2	4	3	2	3	2	2	2	2	2	2	2	2
934	四川省	成都市			青羊区	31岁-40岁	女	瑜伽/普拉提	大专	5001-7000元	2001元以上	301-500元	5	4	3	4	4	2	4	2	3	4	2	3	2	2	1	4	4	4	4	5	4	4	3	4	4	4	3	4	4	3	4	5	3	4	4	4	4
935	四川省	成都市			武侯区	21岁-30岁	男	健身房锻炼（如器械训练、有氧运动等）	本科	7001-10000元	2001元以上	100元以下	1	2	5	2	2	2	2	2	3	4	4	4	5	4	5	2	3	2	2	2	3	3	2	1	2	2	2	3	2	2	2	2	2	2	2	2	2
936	四川省	成都市			金牛区	21岁-30岁	女	篮球	大专	5001-7000元	2001元以上	100元以下	1	2	3	1	4	2	3	2	4	4	4	4	3	4	4	2	2	3	1	2	3	2	1	2	1	1	2	3	2	2	2	3	2	1	2	1	3
937	四川省	成都市			锦江区	21岁-30岁	男	滑冰/滑板	高中/中专/高职/技校	7001-10000元	2001元以上	100元以下	1	1	2	1	1	2	1	4	3	3	5	5	5	5	5	1	1	1	1	1	1	1	1	1	1	1	2	1	1	1	1	1	1	1	1	1	1
938	四川省	成都市			成华区	31岁-40岁	女	网球	本科	3001-5000元	2001元以上	100元以下	2	1	2	2	1	2	3	2	3	4	4	4	5	1	2	3	2	2	1	2	2	2	2	2	2	2	2	2	2	2	5	2	3	2	2	2	2
939	四川省	成都市			青羊区	21岁-30岁	男	其他	大专	＜3000元	2001元以上	100元以下	1	2	2	2	2	2	1	2	3	4	3	3	4	4	4	2	2	2	2	2	2	2	1	3	2	1	2	3	2	2	2	2	2	3	2	2	2
940	四川省	成都市			青羊区	41岁-50岁	男	乒乓球	本科	＞10000元	2001元以上	101-300元	1	1	1	2	1	1	1	3	3	3	5	5	4	5	5	1	2	1	1	1	2	5	1	1	2	1	1	1	1	1	1	1	1	1	2	1	1
941	四川省	成都市			武侯区	41岁-50岁	男	跳绳	大专	3001-5000元	2001元以上	100元以下	1	1	2	2	1	1	1	2	4	4	5	5	5	5	5	1	2	1	4	2	3	1	5	2	4	2	1	2	1	1	1	1	2	1	1	1	1
942	四川省	成都市			成华区	31岁-40岁	女	广场舞	本科	＞10000元	2001元以上	100元以下	1	1	2	1	2	2	5	2	3	4	3	2	4	4	4	2	2	2	3	3	2	2	2	2	2	2	2	4	1	2	2	2	3	2	2	1	2
943	四川省	成都市			成华区	41岁-50岁	女	网球	本科	＜3000元	2001元以上	100元以下	2	2	2	3	1	2	2	4	3	4	3	2	4	5	1	2	2	2	2	5	1	1	2	1	1	2	2	2	4	2	2	2	2	1	2	2	2
944	四川省	成都市			武侯区	41岁-50岁	女	足球	高中/中专/高职/技校	＜3000元	1501-2000元	100元以下	4	1	3	4	4	5	3	2	5	4	2	2	2	3	2	5	4	3	4	5	4	4	4	5	3	4	2	4	4	4	4	4	5	4	4	3	4
945	四川省	成都市			武侯区	大于51岁	女	跳绳	研究生	7001-10000元	2001元以上	501元以上	2	2	2	2	1	1	2	1	2	2	5	4	4	4	5	4	2	2	2	2	2	2	2	2	2	2	2	2	3	1	2	2	3	2	2	5	2
946	四川省	成都市			武侯区	18岁-20岁	男	健身房锻炼（如器械训练、有氧运动等）	高中/中专/高职/技校	3001-5000元	1501-2000元	301-500元	1	1	1	1	1	1	1	3	4	5	5	4	5	5	5	1	1	5	1	2	1	1	1	4	1	2	1	1	1	2	1	1	1	1	1	1	1
947	四川省	成都市			锦江区	18岁-20岁	女	网球	高中/中专/高职/技校	7001-10000元	1501-2000元	100元以下	3	3	2	3	4	4	1	3	3	3	2	3	3	3	2	2	3	4	3	2	4	3	3	3	4	3	3	4	5	3	3	4	3	3	3	3	4
948	四川省	成都市			锦江区	31岁-40岁	男	跑步/散步/快走	本科	5001-7000元	2001元以上	100元以下	1	2	1	3	3	1	2	2	3	4	4	4	4	4	5	2	3	2	2	2	2	3	2	2	2	2	2	3	5	2	2	2	2	2	1	2	2
949	四川省	成都市			锦江区	18岁-20岁	男	武术/太极拳	高中/中专/高职/技校	＞10000元	1501-2000元	100元以下	3	2	2	3	3	3	3	4	3	3	3	1	3	1	3	3	3	3	3	3	1	2	3	3	3	4	3	5	3	2	1	3	3	4	3	1	4
950	四川省	成都市			成华区	21岁-30岁	女	跳绳	本科	＞10000元	2001元以上	100元以下	3	3	2	2	2	2	2	2	3	4	3	5	3	4	4	3	3	2	3	1	3	2	3	2	2	2	2	2	2	2	2	1	3	2	3	2	4
951	四川省	成都市			金牛区	21岁-30岁	女	跑步/散步/快走	高中/中专/高职/技校	5001-7000元	1501-2000元	101-300元	3	2	3	1	2	2	2	3	3	4	4	4	4	4	4	2	1	5	2	4	3	4	4	2	2	2	2	1	2	2	3	2	2	2	2	3	1
952	四川省	成都市			青羊区	31岁-40岁	女	其他	本科	7001-10000元	2001元以上	100元以下	1	2	2	2	2	1	1	2	3	4	4	1	4	4	5	2	2	3	2	2	2	2	1	2	2	2	2	2	4	2	2	2	2	2	3	4	2
953	四川省	成都市			成华区	41岁-50岁	女	登山/徒步	本科	7001-10000元	2001元以上	100元以下	3	1	2	2	4	2	2	3	3	3	4	4	4	4	1	2	2	1	2	2	2	3	1	2	2	2	1	2	2	2	2	2	2	5	2	2	3
954	四川省	成都市			青羊区	41岁-50岁	男	跳绳	本科	5001-7000元	2001元以上	100元以下	1	2	2	2	3	2	3	2	3	3	4	4	4	4	4	2	3	2	2	2	2	3	5	1	1	2	2	1	2	4	2	2	2	3	2	2	2
955	四川省	成都市			成华区	41岁-50岁	男	登山/徒步	大专	3001-5000元	2001元以上	100元以下	4	5	4	4	4	4	4	2	4	4	3	2	1	2	2	4	3	4	4	4	3	4	4	2	4	1	4	5	5	4	4	4	1	5	4	3	4
956	四川省	成都市			锦江区	大于51岁	男	武术/太极拳	本科	＜3000元	2001元以上	100元以下	3	3	3	1	1	3	3	2	5	4	3	3	2	3	2	3	3	3	3	3	4	4	4	4	3	5	3	3	3	3	3	3	5	3	2	3	4
957	四川省	成都市			武侯区	21岁-30岁	男	登山/徒步	高中/中专/高职/技校	7001-10000元	2001元以上	101-300元	3	3	3	4	3	3	3	3	4	5	3	2	3	2	3	4	4	3	4	3	4	3	3	3	1	2	3	2	3	3	3	2	3	3	3	3	2
958	四川省	成都市			成华区	31岁-40岁	女	网球	大专	7001-10000元	2001元以上	100元以下	1	1	1	1	1	1	1	2	3	3	5	5	5	5	5	1	2	1	1	2	1	2	2	1	1	1	1	1	1	1	1	1	2	4	1	1	1
959	四川省	成都市			武侯区	31岁-40岁	男	篮球	本科	5001-7000元	2001元以上	100元以下	3	3	1	2	2	3	2	2	3	4	4	4	4	4	3	2	2	2	2	1	2	2	1	2	3	4	2	2	2	2	2	3	2	5	2	3	3
960	四川省	成都市			武侯区	21岁-30岁	男	跳绳	高中/中专/高职/技校	7001-10000元	1501-2000元	100元以下	3	5	4	3	2	2	1	4	3	4	3	5	4	4	1	2	2	5	2	2	5	2	2	2	2	3	2	2	2	2	1	2	3	2	2	2	2
961	四川省	成都市			青羊区	41岁-50岁	女	羽毛球	本科	5001-7000元	2001元以上	501元以上	4	3	4	2	3	2	3	4	2	3	3	2	2	3	4	3	3	2	3	3	4	4	3	3	3	3	3	3	3	3	3	3	4	4	1	3	3
962	四川省	成都市			成华区	31岁-40岁	男	游泳	大专	5001-7000元	2001元以上	100元以下	2	2	2	2	2	2	1	2	3	4	4	5	5	5	1	5	2	2	2	2	1	2	2	2	2	2	2	1	2	1	2	2	1	1	1	3	2
963	四川省	成都市			锦江区	41岁-50岁	女	骑自行车	大专	＞10000元	2001元以上	100元以下	5	2	2	3	1	2	5	3	4	3	4	4	4	4	4	5	3	1	2	2	2	2	2	2	1	2	3	2	2	5	2	3	2	2	1	2	2
964	四川省	成都市			武侯区	21岁-30岁	男	其他	本科	7001-10000元	2001元以上	301-500元	2	3	2	2	2	1	2	2	3	3	5	4	4	3	3	5	1	5	1	2	2	2	2	1	2	2	2	2	2	2	1	2	3	2	1	2	4
965	四川省	成都市			武侯区	21岁-30岁	女	广场舞	高中/中专/高职/技校	3001-5000元	1501-2000元	101-300元	1	1	2	1	2	1	1	2	3	3	5	4	5	5	1	1	1	1	1	1	1	1	1	4	1	1	1	1	1	1	4	1	1	1	1	1	1
966	四川省	成都市			锦江区	21岁-30岁	男	跑步/散步/快走	本科	＜3000元	2001元以上	100元以下	2	2	2	2	2	2	1	2	3	4	4	4	3	4	4	3	2	2	2	1	1	2	2	3	3	2	2	4	2	1	2	2	3	3	2	3	2
967	四川省	成都市			武侯区	31岁-40岁	男	跳绳	本科	7001-10000元	2001元以上	100元以下	2	2	4	4	2	1	2	2	2	3	1	4	4	4	4	2	2	2	1	1	3	2	2	1	2	2	1	1	2	2	2	2	2	5	2	2	2
968	四川省	成都市			武侯区	21岁-30岁	男	篮球	本科	7001-10000元	2001元以上	100元以下	2	1	1	1	1	1	5	3	3	3	4	5	5	5	5	1	1	2	1	4	1	2	1	1	1	1	1	2	1	1	1	4	4	2	1	1	1
969	四川省	成都市			武侯区	21岁-30岁	男	网球	大专	7001-10000元	2001元以上	100元以下	2	1	3	2	2	3	2	3	3	4	4	4	3	4	3	2	2	2	2	2	2	3	2	2	3	2	3	2	2	1	1	2	2	5	2	1	2
970	四川省	成都市			金牛区	18岁-20岁	女	骑自行车	高中/中专/高职/技校	5001-7000元	1501-2000元	100元以下	1	1	1	1	3	1	1	3	4	3	5	5	5	5	5	1	1	2	1	1	5	1	4	1	1	1	1	1	2	1	2	1	2	1	1	1	1
971	四川省	成都市			青羊区	21岁-30岁	女	骑自行车	本科	＜3000元	2001元以上	301-500元	2	2	4	3	2	1	1	2	4	4	5	4	4	3	4	2	2	2	3	2	3	2	3	2	4	2	2	2	2	2	2	2	2	5	2	2	4
972	四川省	成都市			成华区	21岁-30岁	男	瑜伽/普拉提	大专	7001-10000元	2001元以上	301-500元	2	2	3	2	5	5	1	2	3	4	2	4	5	3	4	2	1	2	2	2	2	2	1	3	2	2	3	3	2	5	1	2	2	2	2	2	2
973	四川省	成都市			成华区	21岁-30岁	男	足球	本科	＞10000元	2001元以上	100元以下	2	2	2	2	1	2	2	2	3	4	5	4	4	4	4	2	2	2	2	3	3	2	4	2	2	3	3	2	3	2	4	4	1	1	2	2	2
974	四川省	成都市			青羊区	18岁-20岁	男	骑自行车	初中及以下	＞10000元	1501-2000元	100元以下	3	3	1	4	4	2	2	1	4	4	3	3	3	3	3	3	3	3	4	3	4	3	3	3	4	1	2	4	3	3	3	3	3	4	3	3	3
975	四川省	成都市			锦江区	31岁-40岁	女	健身房锻炼（如器械训练、有氧运动等）	研究生	3001-5000元	2001元以上	301-500元	4	5	2	2	3	2	2	2	3	3	4	3	3	4	4	2	3	2	2	1	2	2	2	2	1	1	4	2	2	2	2	2	2	5	2	2	1
976	四川省	成都市			武侯区	41岁-50岁	女	跳绳	高中/中专/高职/技校	7001-10000元	1501-2000元	100元以下	1	1	1	4	1	2	3	4	4	3	5	5	5	5	5	1	1	1	1	2	1	1	1	2	1	1	2	1	1	1	2	1	1	1	1	1	1
977	四川省	成都市			武侯区	31岁-40岁	男	游泳	本科	＞10000元	2001元以上	100元以下	1	2	2	2	2	2	3	3	4	4	4	4	4	1	4	2	1	2	2	3	2	2	1	2	2	2	2	2	4	2	2	2	3	2	2	1	2
978	四川省	成都市			青羊区	31岁-40岁	女	跑步/散步/快走	研究生	＜3000元	2001元以上	100元以下	3	1	1	1	1	1	4	4	5	4	5	5	5	5	5	1	1	2	1	5	1	1	1	1	1	2	1	3	1	1	2	5	1	2	1	1	1
979	四川省	成都市			武侯区	31岁-40岁	男	登山/徒步	高中/中专/高职/技校	3001-5000元	1501-2000元	101-300元	3	2	2	3	3	2	3	3	5	4	4	2	2	4	3	2	3	4	3	3	3	3	4	4	3	3	3	3	3	3	3	2	3	3	3	3	4
980	四川省	成都市			青羊区	41岁-50岁	女	网球	大专	3001-5000元	2001元以上	101-300元	1	2	1	1	1	2	1	2	1	2	5	5	5	5	5	1	1	1	2	2	1	1	5	1	1	1	1	1	1	1	1	1	1	5	3	2	1
981	四川省	成都市			锦江区	21岁-30岁	男	足球	本科	＞10000元	2001元以上	100元以下	5	2	2	2	5	2	2	2	3	4	4	4	4	4	4	2	1	2	2	2	3	2	2	2	1	3	2	3	2	2	1	2	5	2	2	2	1
982	四川省	成都市			武侯区	41岁-50岁	女	武术/太极拳	大专	7001-10000元	2001元以上	101-300元	2	1	1	2	1	2	2	4	4	5	4	4	4	3	3	2	2	2	2	2	2	1	2	2	2	2	2	3	1	2	2	2	2	2	2	2	2
983	四川省	成都市			锦江区	21岁-30岁	女	健身房锻炼（如器械训练、有氧运动等）	本科	＞10000元	2001元以上	101-300元	2	2	2	3	5	2	2	3	4	4	5	5	4	5	4	2	2	2	2	2	2	2	1	2	1	2	2	2	2	2	2	2	1	1	5	2	3
984	四川省	成都市			武侯区	31岁-40岁	女	滑冰/滑板	大专	5001-7000元	2001元以上	101-300元	2	2	2	2	2	2	1	3	5	4	4	5	4	4	1	2	1	2	2	2	3	3	2	1	2	3	1	2	2	3	2	2	2	2	3	5	2
985	四川省	成都市			武侯区	31岁-40岁	男	骑自行车	大专	＜3000元	2001元以上	101-300元	2	2	2	2	3	2	1	4	4	3	4	2	4	5	4	4	2	2	2	1	1	2	1	2	3	2	3	5	2	1	3	3	4	3	2	3	2
986	四川省	成都市			武侯区	大于51岁	女	广场舞	初中及以下	5001-7000元	1501-2000元	101-300元	1	1	1	1	1	1	2	1	5	4	5	5	5	5	5	1	1	1	2	1	1	1	1	1	2	1	1	1	2	1	1	1	1	2	1	1	1
987	四川省	成都市			金牛区	31岁-40岁	女	游泳	大专	3001-5000元	2001元以上	101-300元	2	3	4	2	2	2	2	4	3	3	4	5	3	4	5	2	5	3	3	2	2	3	1	2	2	3	2	2	2	2	3	2	1	2	2	2	2
988	四川省	成都市			锦江区	31岁-40岁	女	滑冰/滑板	本科	7001-10000元	2001元以上	100元以下	2	2	1	3	1	2	2	3	3	4	3	4	3	5	4	2	1	2	2	4	2	1	2	3	2	1	2	2	1	2	1	2	2	2	2	2	2
989	四川省	成都市			武侯区	41岁-50岁	男	武术/太极拳	高中/中专/高职/技校	7001-10000元	1501-2000元	100元以下	3	2	4	4	3	3	3	2	3	4	3	3	4	4	3	3	3	3	2	3	3	3	4	3	3	3	4	3	3	3	3	3	3	2	2	3	3
990	四川省	成都市			成华区	41岁-50岁	女	其他	高中/中专/高职/技校	7001-10000元	1501-2000元	100元以下	3	2	3	3	3	3	3	3	4	3	4	3	5	1	1	3	4	3	2	3	5	3	3	4	5	3	3	3	3	2	3	3	3	3	3	3	3
991	四川省	成都市			成华区	31岁-40岁	女	武术/太极拳	本科	7001-10000元	2001元以上	100元以下	3	3	3	3	3	3	3	4	3	4	3	3	2	3	4	3	3	4	3	3	3	3	3	4	3	3	4	3	3	3	2	3	3	3	5	3	3
992	四川省	成都市			锦江区	31岁-40岁	男	登山/徒步	大专	5001-7000元	2001元以上	301-500元	4	3	3	3	3	5	3	2	4	3	3	1	2	3	4	3	2	3	3	3	3	2	4	2	4	3	2	3	3	4	3	3	3	3	4	3	3
993	四川省	成都市			武侯区	21岁-30岁	女	其他	大专	＞10000元	2001元以上	501元以上	2	2	4	2	2	2	2	3	2	3	4	4	3	4	4	2	2	2	2	2	3	2	2	2	2	2	2	2	2	2	3	4	3	2	2	2	2
994	四川省	成都市			金牛区	21岁-30岁	男	瑜伽/普拉提	本科	5001-7000元	2001元以上	100元以下	1	1	2	1	1	1	1	4	5	5	3	4	4	5	5	1	1	1	1	1	1	2	1	1	1	1	1	1	2	1	5	1	2	2	1	1	1
995	四川省	成都市			金牛区	41岁-50岁	男	瑜伽/普拉提	大专	＞10000元	2001元以上	100元以下	2	2	2	2	2	2	2	2	4	3	5	5	4	4	5	3	4	2	2	3	1	2	3	3	1	2	2	3	2	1	2	2	2	1	2	4	4
996	四川省	成都市			锦江区	31岁-40岁	男	登山/徒步	本科	5001-7000元	2001元以上	100元以下	1	1	1	1	1	5	1	3	4	4	4	5	5	3	5	2	1	1	1	1	1	1	1	1	2	1	2	1	2	2	1	5	1	2	2	1	5
997	四川省	成都市			武侯区	31岁-40岁	男	羽毛球	大专	＞10000元	2001元以上	100元以下	1	1	1	1	5	1	1	3	3	3	4	5	2	5	5	1	1	1	1	1	2	2	1	1	1	1	1	1	1	4	1	1	1	1	1	1	1
998	四川省	成都市			武侯区	18岁-20岁	男	网球	初中及以下	＞10000元	1500元及以下	100元以下	4	3	3	2	3	3	3	5	4	5	4	3	3	3	3	3	3	3	4	3	3	3	5	3	1	5	3	2	3	2	3	1	3	4	4	3	3
999	四川省	成都市			武侯区	31岁-40岁	女	瑜伽/普拉提	高中/中专/高职/技校	3001-5000元	1501-2000元	301-500元	1	1	1	1	1	1	2	4	3	4	4	4	5	5	5	1	1	1	1	1	1	2	1	1	4	1	1	1	1	1	1	1	1	1	1	1	1
1000	四川省	成都市			锦江区	31岁-40岁	男	乒乓球	大专	7001-10000元	2001元以上	100元以下	2	1	2	1	1	1	1	2	3	3	5	4	5	5	5	1	1	1	1	1	1	1	1	1	1	1	4	1	1	1	1	2	1	1	1	1	3
1001	四川省	成都市			金牛区	21岁-30岁	女	健身房锻炼（如器械训练、有氧运动等）	本科	＜3000元	2001元以上	100元以下	4	1	2	2	2	4	2	2	3	4	4	3	4	4	3	2	2	3	2	2	2	2	2	2	1	2	2	1	3	2	2	2	2	2	2	3	1
1002	四川省	成都市			锦江区	31岁-40岁	女	网球	大专	＜3000元	2001元以上	100元以下	2	2	2	3	2	2	3	4	4	4	4	4	4	4	3	2	2	2	2	2	2	2	2	3	2	2	2	2	2	2	1	5	2	2	2	3	2
1003	四川省	成都市			青羊区	21岁-30岁	女	足球	本科	＜3000元	2001元以上	100元以下	1	2	3	2	3	2	2	2	3	4	4	1	3	4	4	2	2	2	2	1	2	2	3	2	2	2	3	2	2	2	1	2	2	4	2	2	2
1004	四川省	成都市			金牛区	41岁-50岁	男	登山/徒步	本科	7001-10000元	2001元以上	100元以下	1	1	1	1	1	2	1	3	3	3	5	5	5	5	5	5	1	1	1	1	2	2	1	1	1	1	1	3	1	1	1	1	1	1	3	1	1
1005	四川省	成都市			武侯区	31岁-40岁	男	网球	大专	＞10000元	2001元以上	100元以下	1	4	2	4	3	2	3	1	3	4	3	4	4	4	3	2	2	3	2	2	2	4	2	2	1	2	2	2	2	4	2	2	2	2	1	2	2
1006	四川省	成都市			成华区	31岁-40岁	女	乒乓球	高中/中专/高职/技校	3001-5000元	1501-2000元	100元以下	2	2	1	5	2	5	2	3	3	3	4	4	3	5	4	1	3	2	2	2	2	3	2	2	2	3	1	2	2	2	2	2	2	3	2	2	1
1007	四川省	成都市			成华区	21岁-30岁	女	网球	高中/中专/高职/技校	5001-7000元	1501-2000元	100元以下	2	2	1	1	1	1	5	3	4	4	4	5	5	2	5	1	1	1	4	1	1	1	1	1	2	1	1	5	1	2	1	1	1	1	1	1	1
1008	四川省	成都市			武侯区	31岁-40岁	女	跳绳	本科	＞10000元	2001元以上	100元以下	1	1	1	1	1	1	4	2	4	4	5	5	5	5	4	1	1	1	1	1	1	1	1	1	1	1	1	2	2	1	2	1	1	1	1	1	1
1009	四川省	成都市			金牛区	41岁-50岁	男	羽毛球	高中/中专/高职/技校	＞10000元	2001元以上	101-300元	5	5	4	5	5	3	5	4	1	2	1	1	1	1	2	5	5	2	5	5	5	5	5	5	5	5	5	5	5	5	5	5	4	1	5	5	5
1010	四川省	成都市			青羊区	18岁-20岁	男	广场舞	初中及以下	＜3000元	1501-2000元	100元以下	4	2	2	2	2	2	2	1	4	3	4	4	5	3	4	2	1	3	2	5	3	1	2	1	2	2	2	1	3	3	2	4	2	3	2	3	2
1011	四川省	成都市			青羊区	31岁-40岁	男	跳绳	大专	7001-10000元	2001元以上	100元以下	1	1	2	1	1	1	2	4	3	4	5	4	3	5	2	1	1	1	2	5	1	2	1	1	1	1	3	1	5	1	1	4	1	1	1	1	1
1012	四川省	成都市			成华区	41岁-50岁	男	滑冰/滑板	大专	3001-5000元	2001元以上	100元以下	1	2	1	1	1	1	1	4	3	3	5	4	5	5	5	1	1	1	1	1	2	1	2	1	2	1	1	2	1	1	2	1	1	1	1	1	1
1013	四川省	成都市			金牛区	21岁-30岁	女	健身房锻炼（如器械训练、有氧运动等）	本科	5001-7000元	2001元以上	101-300元	2	2	5	2	2	2	2	3	4	3	4	4	1	3	4	2	2	2	2	2	3	1	3	3	2	3	4	2	2	2	1	2	2	3	2	2	2
1014	四川省	成都市			成华区	21岁-30岁	男	网球	本科	7001-10000元	2001元以上	101-300元	2	2	2	2	2	5	2	3	3	4	4	4	3	4	4	2	2	2	2	2	2	2	2	2	2	2	2	2	2	2	1	2	2	2	2	3	2
1015	四川省	成都市			金牛区	大于51岁	女	滑冰/滑板	大专	5001-7000元	2001元以上	100元以下	5	5	5	5	5	5	5	3	4	4	1	2	1	1	1	5	4	5	4	2	5	5	5	5	4	5	5	5	2	5	5	5	5	5	4	5	5
1016	四川省	成都市			金牛区	31岁-40岁	男	乒乓球	本科	5001-7000元	2001元以上	100元以下	3	2	2	2	1	2	1	3	3	4	4	4	4	4	4	1	2	2	1	2	2	1	2	2	2	2	2	2	1	2	2	2	2	1	2	2	2
1017	四川省	成都市			武侯区	21岁-30岁	女	健身房锻炼（如器械训练、有氧运动等）	大专	＜3000元	2001元以上	101-300元	2	2	3	3	2	2	2	3	5	5	4	4	4	5	5	3	5	2	2	3	1	5	3	2	2	3	2	3	2	2	3	2	2	1	1	2	2
1018	四川省	成都市			青羊区	21岁-30岁	男	跳绳	本科	＞10000元	2001元以上	100元以下	2	2	2	4	2	2	2	2	3	4	4	3	3	4	4	2	1	1	3	2	1	1	2	1	2	2	2	1	1	1	2	1	2	2	3	2	2
1019	四川省	成都市			锦江区	41岁-50岁	男	广场舞	高中/中专/高职/技校	＞10000元	1501-2000元	100元以下	2	2	1	2	2	2	2	4	4	3	1	4	4	4	1	2	2	3	1	2	2	2	2	3	2	1	2	1	2	2	3	2	2	2	1	2	1
1020	四川省	成都市			锦江区	31岁-40岁	女	瑜伽/普拉提	大专	5001-7000元	2001元以上	100元以下	1	1	1	1	1	2	1	2	4	4	3	5	5	5	5	1	1	1	1	1	1	2	1	2	1	1	1	5	1	1	1	1	1	1	1	5	5
1021	四川省	成都市			青羊区	21岁-30岁	男	其他	本科	＞10000元	2001元以上	100元以下	2	2	1	1	2	2	2	3	3	4	3	3	3	4	5	2	2	1	2	1	2	3	2	1	2	3	3	1	2	2	2	2	2	2	3	2	2
1022	四川省	成都市			青羊区	21岁-30岁	女	游泳	本科	3001-5000元	2001元以上	101-300元	1	1	1	1	1	1	1	2	4	3	5	5	5	5	5	1	1	1	2	1	1	1	1	4	4	1	1	1	1	1	1	1	2	1	1	1	1
1023	四川省	成都市			金牛区	18岁-20岁	女	广场舞	高中/中专/高职/技校	＜3000元	1501-2000元	101-300元	1	5	1	2	1	1	1	4	3	4	5	5	5	1	5	1	1	5	5	2	1	1	2	5	2	1	1	1	1	1	1	1	1	1	2	1	1
1024	四川省	成都市			金牛区	31岁-40岁	女	跳绳	本科	5001-7000元	2001元以上	100元以下	1	1	1	5	1	2	1	3	3	4	5	5	5	5	4	1	1	5	1	2	1	1	1	1	2	1	1	1	1	1	1	2	2	1	1	1	2
1025	四川省	成都市			武侯区	31岁-40岁	女	游泳	大专	＜3000元	2001元以上	100元以下	1	5	1	2	2	1	1	2	4	4	5	5	5	5	5	4	4	2	1	1	1	1	2	1	1	1	1	2	1	1	1	2	2	1	1	1	1
1026	四川省	成都市			武侯区	41岁-50岁	女	其他	大专	3001-5000元	2001元以上	100元以下	3	1	2	1	1	1	1	4	4	4	5	5	5	5	5	1	3	1	2	5	2	1	1	1	1	1	1	2	1	1	1	1	1	1	1	2	1
1027	四川省	成都市			成华区	31岁-40岁	女	其他	研究生	7001-10000元	2001元以上	100元以下	1	2	2	2	2	2	1	2	3	4	4	4	4	4	1	3	2	2	2	2	3	1	2	2	2	3	2	2	1	5	2	2	1	2	2	2	2
1028	四川省	成都市			金牛区	21岁-30岁	女	登山/徒步	大专	＞10000元	2001元以上	101-300元	4	2	2	2	2	2	1	3	4	4	3	4	4	4	2	2	2	3	2	5	2	2	2	3	2	2	2	2	2	2	2	2	2	1	1	2	2
1029	四川省	成都市			成华区	31岁-40岁	男	羽毛球	本科	＜3000元	2001元以上	100元以下	1	2	1	1	1	1	1	2	4	4	5	5	5	5	5	1	5	1	1	1	1	1	4	3	1	1	1	1	2	1	1	1	1	1	1	1	1
1030	四川省	成都市			金牛区	21岁-30岁	男	武术/太极拳	本科	5001-7000元	2001元以上	100元以下	2	2	2	2	2	3	2	2	4	4	4	4	5	3	4	2	2	2	2	2	2	2	2	1	2	2	2	2	3	3	1	1	2	1	2	2	1
1031	四川省	成都市			武侯区	21岁-30岁	女	瑜伽/普拉提	高中/中专/高职/技校	3001-5000元	1501-2000元	100元以下	2	3	2	2	2	2	2	2	4	4	4	3	4	4	2	2	2	3	2	2	1	2	2	2	2	2	2	1	2	2	2	2	4	2	1	2	3
1032	四川省	成都市			成华区	大于51岁	女	乒乓球	高中/中专/高职/技校	＜3000元	1501-2000元	100元以下	3	2	2	2	2	2	1	1	2	3	4	4	2	4	4	2	2	2	2	2	2	2	2	2	3	1	2	3	3	2	2	2	1	2	2	2	2
1033	四川省	成都市			青羊区	21岁-30岁	女	广场舞	大专	7001-10000元	2001元以上	100元以下	4	1	1	1	1	1	1	3	3	4	4	4	5	5	5	3	1	1	1	1	1	1	1	1	2	2	1	5	2	3	1	1	1	1	5	1	1
1034	四川省	成都市			金牛区	41岁-50岁	男	瑜伽/普拉提	大专	3001-5000元	2001元以上	100元以下	2	2	2	2	2	2	2	2	4	3	4	5	4	4	1	2	3	2	2	2	2	2	2	2	3	2	2	2	1	2	2	2	2	5	1	2	5
1035	四川省	成都市			金牛区	31岁-40岁	女	游泳	高中/中专/高职/技校	7001-10000元	1501-2000元	100元以下	1	1	1	1	4	1	1	3	4	4	2	5	1	5	5	1	1	2	2	2	1	1	1	1	1	1	1	1	4	1	1	2	1	1	1	1	1
1036	四川省	成都市			青羊区	41岁-50岁	男	瑜伽/普拉提	高中/中专/高职/技校	＞10000元	2001元以上	100元以下	3	2	5	2	1	2	2	4	4	4	5	3	4	4	4	2	2	2	2	2	1	2	2	2	2	3	3	2	2	3	2	1	2	2	2	2	1
1037	四川省	成都市			金牛区	21岁-30岁	女	跳绳	高中/中专/高职/技校	＜3000元	1501-2000元	100元以下	2	2	2	1	1	2	2	3	4	4	4	4	5	4	4	3	4	3	2	2	1	2	2	1	2	2	2	2	3	2	2	2	2	2	3	2	3
1038	四川省	成都市			成华区	21岁-30岁	女	游泳	本科	7001-10000元	2001元以上	100元以下	2	2	4	2	2	1	2	2	3	4	4	4	4	4	4	2	2	3	2	5	2	2	2	2	3	2	2	2	2	2	1	2	2	3	2	2	2
1039	四川省	成都市			锦江区	21岁-30岁	女	瑜伽/普拉提	本科	3001-5000元	2001元以上	100元以下	2	2	2	1	3	1	1	2	3	4	4	4	4	3	4	2	2	2	2	2	2	3	2	2	3	3	2	2	2	2	2	5	2	2	2	2	2
1040	四川省	成都市			成华区	21岁-30岁	女	乒乓球	大专	3001-5000元	2001元以上	100元以下	3	3	2	2	2	1	2	2	4	4	5	5	4	4	4	1	2	2	2	3	2	2	2	5	2	2	4	3	2	5	1	2	2	2	1	3	2
1041	四川省	成都市			成华区	21岁-30岁	男	骑自行车	大专	＞10000元	2001元以上	100元以下	2	2	2	2	2	2	1	2	3	3	4	4	3	4	4	2	2	2	3	1	2	2	2	2	2	1	1	2	2	5	2	3	2	2	1	2	1
1042	四川省	成都市			青羊区	31岁-40岁	男	登山/徒步	本科	＞10000元	2001元以上	101-300元	1	1	1	1	1	1	1	3	4	4	5	4	5	5	5	1	1	1	1	2	5	1	1	1	1	1	1	1	1	2	1	1	1	1	1	1	1
1043	四川省	成都市			武侯区	21岁-30岁	男	滑冰/滑板	大专	7001-10000元	2001元以上	101-300元	2	2	2	1	1	1	1	2	3	4	5	5	5	5	5	1	1	1	1	5	1	3	1	1	1	1	2	1	2	2	1	1	3	1	1	1	1
1044	四川省	成都市			金牛区	18岁-20岁	女	滑冰/滑板	高中/中专/高职/技校	7001-10000元	1501-2000元	101-300元	2	2	4	1	1	2	2	2	4	3	4	4	3	4	5	3	2	2	2	3	2	3	1	2	5	1	1	2	5	1	2	2	2	2	3	2	3
1045	四川省	成都市			锦江区	21岁-30岁	女	跑步/散步/快走	本科	＞10000元	2001元以上	100元以下	2	2	2	2	2	2	2	2	3	4	4	4	4	4	4	2	3	2	1	1	4	2	2	2	3	1	2	2	1	2	2	4	3	2	2	4	2
1046	四川省	成都市			武侯区	21岁-30岁	男	健身房锻炼（如器械训练、有氧运动等）	高中/中专/高职/技校	5001-7000元	1501-2000元	100元以下	1	2	2	2	2	2	2	3	3	4	4	4	5	5	2	5	2	2	2	2	2	2	2	2	3	2	2	3	2	1	2	2	2	1	3	2	1
1047	四川省	成都市			青羊区	31岁-40岁	女	登山/徒步	高中/中专/高职/技校	5001-7000元	2001元以上	101-300元	1	1	4	1	2	1	1	3	5	4	5	5	5	2	5	1	1	2	2	2	1	1	1	1	1	1	1	1	1	1	1	1	1	1	1	1	1
1048	四川省	成都市			锦江区	21岁-30岁	男	网球	本科	5001-7000元	2001元以上	100元以下	2	2	2	1	2	1	3	2	3	4	4	4	4	4	4	1	1	2	2	2	2	2	1	1	2	2	2	1	3	2	2	1	2	2	3	2	2
1049	四川省	成都市			青羊区	31岁-40岁	男	健身房锻炼（如器械训练、有氧运动等）	高中/中专/高职/技校	3001-5000元	1501-2000元	100元以下	1	2	1	2	1	1	1	2	4	4	5	5	5	5	5	1	1	1	4	1	1	1	1	1	1	1	1	1	2	5	1	1	1	2	2	1	1
1050	四川省	成都市			锦江区	21岁-30岁	男	武术/太极拳	本科	3001-5000元	2001元以上	100元以下	2	1	2	4	1	3	1	2	3	4	5	4	4	4	3	3	2	2	2	3	2	2	1	2	2	2	1	3	2	2	3	2	2	2	2	3	2
1051	四川省	成都市			武侯区	21岁-30岁	男	广场舞	大专	＜3000元	2001元以上	301-500元	1	1	1	1	1	2	1	2	3	3	5	5	5	4	5	1	1	2	1	2	1	1	1	5	1	1	1	1	1	1	1	1	1	4	1	1	1
1052	四川省	成都市			锦江区	21岁-30岁	女	其他	本科	＞10000元	2001元以上	100元以下	2	3	2	3	2	2	2	3	4	4	3	5	4	4	5	1	4	2	2	1	1	3	3	3	2	2	1	2	2	3	5	2	2	2	2	2	2
1053	四川省	成都市			成华区	21岁-30岁	男	网球	大专	7001-10000元	2001元以上	100元以下	2	2	2	2	3	2	3	2	4	4	4	5	4	4	4	2	2	2	3	2	2	2	3	2	2	2	2	1	2	2	2	4	3	5	1	1	5
1054	四川省	成都市			武侯区	31岁-40岁	男	篮球	高中/中专/高职/技校	＜3000元	1501-2000元	101-300元	5	3	2	1	2	3	2	2	3	3	4	3	4	4	5	2	2	1	3	2	2	2	3	3	2	2	2	3	3	2	5	4	2	1	2	2	1
1055	四川省	成都市			金牛区	41岁-50岁	女	跳绳	本科	3001-5000元	2001元以上	501元以上	2	1	3	2	2	5	2	2	1	2	3	4	3	4	4	2	2	2	2	2	2	2	2	1	2	3	2	2	4	2	2	2	2	2	2	3	3
1056	四川省	成都市			锦江区	41岁-50岁	女	其他	本科	5001-7000元	2001元以上	100元以下	2	2	2	2	1	2	2	2	4	4	3	4	3	5	2	1	2	2	5	2	2	1	1	2	2	3	2	3	2	2	1	2	2	3	1	2	2
1057	四川省	成都市			青羊区	21岁-30岁	男	乒乓球	高中/中专/高职/技校	3001-5000元	1501-2000元	100元以下	2	3	2	1	2	2	1	1	4	5	3	5	3	1	4	2	2	2	2	3	2	2	2	4	2	2	3	2	2	2	2	1	2	3	2	2	2
1058	四川省	成都市			锦江区	21岁-30岁	男	健身房锻炼（如器械训练、有氧运动等）	本科	3001-5000元	2001元以上	100元以下	2	1	2	2	2	2	2	3	4	4	4	4	4	4	4	2	2	2	2	2	3	2	2	2	2	2	1	2	2	2	2	2	2	1	3	1	2
1059	四川省	成都市			青羊区	41岁-50岁	男	武术/太极拳	高中/中专/高职/技校	5001-7000元	2001元以上	100元以下	4	3	3	2	3	3	3	4	5	4	3	3	4	2	3	2	3	3	2	2	3	3	3	2	3	3	3	3	3	3	5	3	4	3	4	3	4
1060	四川省	成都市			锦江区	21岁-30岁	男	羽毛球	高中/中专/高职/技校	7001-10000元	2001元以上	100元以下	2	1	3	3	2	2	2	4	4	4	4	4	4	3	4	2	2	2	2	3	2	2	3	5	2	4	2	2	2	2	2	3	2	2	5	3	3
1061	四川省	成都市			锦江区	21岁-30岁	男	足球	高中/中专/高职/技校	5001-7000元	1501-2000元	101-300元	3	2	2	2	2	3	3	3	3	4	4	3	4	4	4	1	2	2	2	2	2	3	2	2	2	2	2	3	2	2	2	2	2	2	2	3	2
1062	四川省	成都市			金牛区	大于51岁	男	网球	研究生	7001-10000元	2001元以上	100元以下	4	4	4	4	5	4	4	1	1	1	1	2	2	2	2	4	3	3	4	4	4	3	4	4	4	1	4	3	4	4	4	4	4	3	4	4	5
1063	四川省	成都市			青羊区	31岁-40岁	男	瑜伽/普拉提	高中/中专/高职/技校	7001-10000元	1501-2000元	301-500元	1	1	1	2	1	1	1	2	4	3	5	5	5	5	5	5	2	1	5	5	1	1	2	1	1	2	1	2	2	1	1	1	1	1	1	1	2
1064	四川省	成都市			青羊区	41岁-50岁	女	羽毛球	本科	＞10000元	2001元以上	100元以下	1	1	1	1	1	1	1	4	3	3	5	5	1	5	5	1	2	1	1	1	1	1	3	1	1	1	1	1	1	1	1	3	1	1	1	3	1
1065	四川省	成都市			武侯区	18岁-20岁	男	滑冰/滑板	高中/中专/高职/技校	5001-7000元	2001元以上	100元以下	3	1	3	2	2	4	1	2	4	5	5	4	4	4	1	3	2	2	3	1	3	2	2	3	2	3	5	3	1	2	2	2	1	2	2	2	2
1066	四川省	成都市			锦江区	21岁-30岁	女	其他	本科	＞10000元	2001元以上	101-300元	1	2	2	2	2	3	2	2	3	3	4	4	4	4	5	4	2	3	2	2	2	2	2	2	2	2	2	2	3	3	2	1	2	2	1	1	1
1067	四川省	成都市			金牛区	41岁-50岁	男	健身房锻炼（如器械训练、有氧运动等）	本科	5001-7000元	2001元以上	301-500元	3	3	3	3	2	3	3	2	1	2	3	3	3	3	4	2	3	3	3	3	3	3	3	3	3	4	4	3	3	3	3	3	2	3	2	2	3
1068	四川省	成都市			武侯区	21岁-30岁	女	登山/徒步	大专	3001-5000元	2001元以上	100元以下	2	2	1	2	2	2	1	2	3	3	4	3	4	3	4	2	4	2	1	2	4	2	2	2	5	2	2	2	3	2	2	2	5	5	2	3	2
1069	四川省	成都市			锦江区	21岁-30岁	男	跑步/散步/快走	大专	7001-10000元	2001元以上	100元以下	1	1	1	1	1	4	4	3	3	3	5	5	5	4	5	1	1	3	1	2	2	1	4	3	1	1	2	1	1	1	1	1	1	1	1	1	5
1070	四川省	成都市			青羊区	21岁-30岁	男	乒乓球	本科	7001-10000元	2001元以上	100元以下	2	3	1	2	2	2	2	2	3	4	5	3	4	3	3	1	2	2	1	2	1	2	2	2	2	4	3	2	2	2	2	2	3	5	5	3	2
1071	四川省	成都市			青羊区	21岁-30岁	男	跑步/散步/快走	本科	5001-7000元	2001元以上	100元以下	2	2	2	3	2	3	5	2	3	4	4	5	4	4	4	2	2	2	2	2	2	5	2	2	2	2	1	2	2	1	2	1	2	2	2	2	2
1072	四川省	成都市			成华区	21岁-30岁	男	游泳	高中/中专/高职/技校	5001-7000元	1501-2000元	101-300元	2	2	2	1	2	2	2	3	3	4	4	3	4	4	4	3	2	4	2	2	1	1	1	2	1	2	2	2	2	2	2	2	2	2	5	2	3
1073	四川省	成都市			成华区	21岁-30岁	女	羽毛球	大专	＜3000元	2001元以上	100元以下	2	3	2	1	2	2	3	3	3	4	4	3	4	4	4	1	2	5	2	2	2	2	3	2	2	2	1	2	2	2	2	5	2	2	1	2	3
1074	四川省	成都市			成华区	31岁-40岁	女	羽毛球	本科	5001-7000元	2001元以上	101-300元	2	4	5	4	1	1	1	3	4	4	4	5	5	5	5	2	1	1	1	2	1	3	1	5	2	1	1	2	3	1	1	1	1	1	1	1	1
1075	四川省	成都市			锦江区	18岁-20岁	女	游泳	高中/中专/高职/技校	＞10000元	2001元以上	101-300元	1	1	1	1	1	5	1	4	5	4	5	5	5	5	5	1	1	1	1	1	1	1	1	1	3	1	1	1	1	1	2	1	1	2	2	1	1
1076	四川省	成都市			成华区	31岁-40岁	女	滑冰/滑板	大专	3001-5000元	2001元以上	101-300元	2	2	5	2	2	2	4	4	3	3	5	1	3	4	5	2	2	2	2	1	2	2	3	2	2	2	2	2	1	2	2	4	2	2	5	2	2
1077	四川省	成都市			青羊区	41岁-50岁	女	滑冰/滑板	高中/中专/高职/技校	7001-10000元	1501-2000元	100元以下	1	1	2	1	1	2	1	4	5	4	5	4	3	4	5	1	1	1	1	1	1	2	1	1	1	1	1	1	1	1	1	1	1	1	1	2	1
1078	四川省	成都市			金牛区	21岁-30岁	男	跑步/散步/快走	高中/中专/高职/技校	＜3000元	2001元以上	101-300元	5	3	4	4	3	4	4	3	4	3	3	3	3	3	3	3	5	3	2	3	3	4	3	3	2	1	3	3	3	4	4	3	3	3	3	3	2
1079	四川省	成都市			锦江区	21岁-30岁	女	武术/太极拳	大专	＞10000元	2001元以上	101-300元	2	2	4	1	2	1	1	3	5	4	3	4	4	4	2	2	2	2	2	2	2	2	2	2	2	3	2	2	2	2	4	2	1	2	3	2	2
1080	四川省	成都市			武侯区	41岁-50岁	男	跑步/散步/快走	大专	＞10000元	2001元以上	101-300元	3	1	1	1	1	1	1	2	3	4	2	5	4	4	5	1	1	1	1	1	1	1	1	2	1	1	1	3	1	1	1	1	2	1	2	1	1
1081	四川省	成都市			青羊区	41岁-50岁	女	网球	高中/中专/高职/技校	5001-7000元	1501-2000元	100元以下	2	1	1	1	1	1	1	3	3	3	5	5	5	5	5	2	1	1	2	1	1	2	1	1	1	1	1	1	1	1	1	4	1	3	1	2	1
1082	四川省	成都市			武侯区	21岁-30岁	女	瑜伽/普拉提	本科	5001-7000元	2001元以上	100元以下	2	4	2	3	2	3	1	2	3	4	4	5	4	5	5	2	2	1	3	1	2	2	1	2	4	2	2	4	1	2	3	2	2	1	2	2	2
1083	四川省	成都市			青羊区	大于51岁	男	瑜伽/普拉提	本科	3001-5000元	2001元以上	501元以上	2	3	1	2	1	1	2	2	2	3	1	5	5	4	5	1	1	1	1	1	1	1	2	1	1	5	1	1	1	1	1	1	5	1	1	1	1
1084	四川省	成都市			武侯区	18岁-20岁	女	滑冰/滑板	高中/中专/高职/技校	＞10000元	1501-2000元	101-300元	1	5	1	1	1	4	1	3	5	4	4	5	5	5	5	2	1	1	2	1	1	1	2	1	1	1	1	1	1	1	1	2	1	1	1	1	1
1085	四川省	成都市			金牛区	41岁-50岁	女	篮球	本科	＜3000元	2001元以上	100元以下	4	3	4	3	3	3	3	4	4	3	3	4	3	3	3	3	4	3	3	3	3	2	3	3	2	3	4	4	3	3	3	2	3	3	3	3	3
1086	四川省	成都市			成华区	41岁-50岁	女	骑自行车	研究生	7001-10000元	2001元以上	100元以下	1	2	2	2	2	4	2	4	4	3	5	5	4	5	3	3	2	1	2	2	3	2	3	3	1	3	2	2	2	2	2	3	2	2	1	5	2
1087	四川省	成都市			青羊区	18岁-20岁	男	瑜伽/普拉提	高中/中专/高职/技校	7001-10000元	1501-2000元	100元以下	5	1	2	2	1	1	1	4	3	3	5	5	5	5	3	1	1	1	1	1	2	1	1	1	1	1	1	5	1	1	4	1	1	1	1	1	1
1088	四川省	成都市			成华区	31岁-40岁	男	武术/太极拳	本科	5001-7000元	2001元以上	100元以下	2	1	2	1	2	5	2	3	3	4	5	3	4	4	4	2	2	2	2	1	2	1	2	1	3	2	3	2	2	2	2	2	2	2	2	2	5
1089	四川省	成都市			武侯区	31岁-40岁	女	跑步/散步/快走	本科	7001-10000元	2001元以上	100元以下	2	1	1	2	2	1	1	3	3	3	5	5	5	5	5	1	1	2	1	1	2	1	1	2	1	1	1	1	1	1	3	1	1	2	1	1	2
1090	四川省	成都市			成华区	41岁-50岁	女	跳绳	大专	7001-10000元	2001元以上	100元以下	2	2	2	2	2	2	2	4	3	3	4	2	4	2	4	2	2	2	2	2	3	2	2	1	1	2	3	2	2	2	2	2	2	2	3	2	2
1091	四川省	成都市			武侯区	41岁-50岁	女	其他	大专	＞10000元	2001元以上	100元以下	2	2	2	3	3	1	2	2	3	3	4	4	5	3	4	2	1	3	2	2	2	2	3	3	2	3	4	2	2	2	2	2	2	4	2	2	2
1092	四川省	成都市			锦江区	31岁-40岁	男	滑冰/滑板	大专	5001-7000元	2001元以上	100元以下	3	1	4	4	1	1	1	3	4	4	5	5	5	5	5	1	1	1	2	1	1	1	2	1	2	1	1	1	2	1	1	4	1	1	2	2	1
1093	四川省	成都市			武侯区	21岁-30岁	男	篮球	高中/中专/高职/技校	5001-7000元	2001元以上	100元以下	1	1	1	1	1	1	2	2	5	4	5	5	3	5	4	2	1	1	2	1	1	1	1	1	1	1	1	1	1	1	1	1	1	1	1	1	1
1094	四川省	成都市			成华区	41岁-50岁	女	篮球	大专	＞10000元	2001元以上	301-500元	2	2	1	1	1	1	1	2	3	3	5	5	5	3	5	1	1	1	1	1	1	1	1	1	1	1	1	1	1	1	1	1	1	2	3	1	1
1095	四川省	成都市			青羊区	41岁-50岁	男	广场舞	本科	5001-7000元	2001元以上	501元以上	3	4	4	4	4	1	4	5	4	5	2	3	1	3	2	4	4	4	4	5	4	1	3	5	3	4	4	4	4	4	3	5	5	4	4	4	4
1096	四川省	成都市			青羊区	21岁-30岁	女	游泳	大专	＜3000元	2001元以上	100元以下	2	2	2	2	2	2	2	3	3	4	4	4	4	4	4	3	3	3	2	2	3	2	2	2	2	1	2	2	2	3	1	2	1	2	2	2	2
1097	四川省	成都市			青羊区	21岁-30岁	男	骑自行车	本科	＜3000元	2001元以上	301-500元	1	1	1	1	1	1	5	2	4	4	5	5	5	1	5	1	1	1	1	5	1	1	1	1	1	2	1	2	1	1	5	1	1	1	1	1	1
1098	四川省	成都市			金牛区	18岁-20岁	男	足球	初中及以下	5001-7000元	1501-2000元	100元以下	1	2	5	2	3	1	3	2	4	3	3	3	3	3	3	3	3	3	3	1	3	2	3	3	4	3	3	3	3	3	3	3	3	3	4	2	4
1099	四川省	成都市			青羊区	21岁-30岁	男	跳绳	大专	＜3000元	2001元以上	100元以下	2	1	2	1	1	1	1	2	3	3	5	5	5	4	4	1	1	1	2	1	1	1	1	1	1	1	1	1	1	1	3	1	2	1	1	1	1
1100	四川省	成都市			锦江区	21岁-30岁	女	网球	大专	＜3000元	2001元以上	100元以下	3	2	2	3	2	2	2	4	4	4	4	4	2	4	4	5	2	3	2	3	2	2	3	2	2	2	2	2	2	2	3	2	2	2	2	2	2
1101	四川省	成都市			武侯区	18岁-20岁	女	瑜伽/普拉提	高中/中专/高职/技校	＞10000元	2001元以上	100元以下	3	4	3	4	2	3	2	3	4	3	3	4	2	4	3	3	3	3	3	3	3	3	1	3	3	3	3	3	3	4	3	3	3	2	3	4	2
1102	四川省	成都市			金牛区	41岁-50岁	男	网球	本科	＞10000元	2001元以上	101-300元	1	1	1	1	1	1	3	4	3	4	3	5	5	5	5	1	1	1	1	1	1	1	1	1	1	1	1	1	1	1	1	5	2	1	1	1	2
1103	四川省	成都市			武侯区	21岁-30岁	男	登山/徒步	高中/中专/高职/技校	3001-5000元	1501-2000元	100元以下	1	1	1	1	1	1	1	3	4	4	5	5	5	5	5	1	1	1	1	1	1	1	1	1	1	1	1	1	2	2	5	1	1	1	1	1	1
1104	四川省	成都市			锦江区	21岁-30岁	男	骑自行车	本科	7001-10000元	2001元以上	100元以下	2	2	2	2	2	2	2	2	3	4	4	4	4	4	4	3	3	2	2	2	5	1	2	3	4	2	2	3	2	2	2	3	1	2	2	2	2
1105	四川省	成都市			成华区	21岁-30岁	男	滑冰/滑板	本科	5001-7000元	2001元以上	100元以下	3	3	2	2	3	2	3	2	3	3	5	4	3	4	4	2	1	2	2	3	1	2	2	4	2	2	3	2	2	3	2	2	5	2	2	2	2
1106	四川省	成都市			青羊区	21岁-30岁	男	跑步/散步/快走	本科	7001-10000元	2001元以上	100元以下	1	1	1	1	2	1	1	2	5	4	5	5	5	3	4	1	1	1	1	1	4	1	1	2	1	2	1	1	1	1	1	1	4	1	1	1	1
1107	四川省	成都市			青羊区	21岁-30岁	女	健身房锻炼（如器械训练、有氧运动等）	本科	5001-7000元	2001元以上	301-500元	4	3	3	4	4	3	3	2	5	4	3	4	3	2	3	3	3	3	3	3	3	3	2	3	3	2	3	4	4	3	3	3	4	3	2	2	3
1108	四川省	成都市			成华区	18岁-20岁	男	乒乓球	高中/中专/高职/技校	＜3000元	1501-2000元	100元以下	1	3	1	1	4	2	1	3	4	3	5	5	4	5	4	5	2	1	1	1	2	1	1	1	1	1	1	1	1	1	1	1	1	2	2	1	2
1109	四川省	成都市			锦江区	31岁-40岁	女	跳绳	本科	3001-5000元	2001元以上	101-300元	2	2	2	2	1	2	2	3	3	4	5	5	4	4	5	1	2	3	2	2	2	2	2	1	1	2	3	4	2	2	2	2	2	3	2	2	1
1110	四川省	成都市			锦江区	31岁-40岁	女	滑冰/滑板	本科	5001-7000元	2001元以上	100元以下	2	2	2	1	2	2	2	2	3	4	4	1	4	5	4	2	2	1	1	2	1	3	4	3	2	3	3	2	1	2	2	2	2	1	3	1	2
1111	四川省	成都市			青羊区	31岁-40岁	男	足球	高中/中专/高职/技校	7001-10000元	1501-2000元	100元以下	1	2	1	1	1	1	1	3	4	4	5	5	5	5	4	1	1	1	1	1	1	1	1	1	1	1	1	1	1	2	2	5	2	1	1	1	1
1112	四川省	成都市			锦江区	大于51岁	女	登山/徒步	大专	3001-5000元	2001元以上	100元以下	3	3	3	4	3	2	3	2	2	1	3	3	3	3	3	3	3	3	2	3	3	3	3	3	3	2	3	3	4	3	3	3	2	5	3	5	2
1113	四川省	成都市			青羊区	31岁-40岁	女	瑜伽/普拉提	本科	＞10000元	2001元以上	100元以下	2	2	2	2	2	2	2	2	3	4	4	4	4	4	4	2	2	2	2	2	2	1	1	2	2	2	2	1	2	1	3	1	2	2	2	3	2
1114	四川省	成都市			成华区	21岁-30岁	女	健身房锻炼（如器械训练、有氧运动等）	本科	＜3000元	2001元以上	100元以下	3	2	1	1	2	3	2	2	3	4	4	4	4	4	4	1	2	3	3	2	4	2	2	2	2	5	2	2	2	2	3	2	2	2	2	2	2
1115	四川省	成都市			锦江区	18岁-20岁	女	瑜伽/普拉提	高中/中专/高职/技校	＞10000元	1501-2000元	100元以下	1	1	1	1	1	1	1	2	4	4	5	5	5	5	5	1	1	1	1	2	1	1	5	1	1	1	3	1	1	1	1	5	1	1	2	1	1
1116	四川省	成都市			成华区	41岁-50岁	女	骑自行车	大专	＞10000元	2001元以上	100元以下	1	1	1	1	1	1	1	4	3	4	3	4	4	5	5	1	2	1	3	1	1	4	1	2	1	2	2	1	1	2	1	1	1	1	2	1	1
1117	四川省	成都市			成华区	大于51岁	女	篮球	大专	＞10000元	2001元以上	100元以下	1	1	1	1	1	1	1	1	4	5	5	3	5	5	5	1	1	1	1	1	1	1	2	2	1	1	2	2	2	1	2	1	1	1	1	1	1
1118	四川省	成都市			青羊区	21岁-30岁	女	羽毛球	高中/中专/高职/技校	7001-10000元	2001元以上	100元以下	2	2	4	2	2	2	2	3	3	3	5	4	4	4	4	3	1	4	1	2	2	2	1	2	2	2	5	2	2	1	2	2	2	2	2	2	2
1119	四川省	成都市			青羊区	31岁-40岁	男	乒乓球	本科	＜3000元	2001元以上	100元以下	3	1	2	2	3	2	5	2	3	4	1	3	4	4	4	3	1	1	2	2	1	1	2	3	2	2	2	3	2	2	2	2	1	2	3	2	3
1120	四川省	成都市			金牛区	31岁-40岁	女	武术/太极拳	高中/中专/高职/技校	5001-7000元	1501-2000元	100元以下	2	2	2	4	2	2	2	3	4	4	4	3	4	2	4	3	2	2	2	2	1	2	2	2	2	2	2	2	1	2	3	3	2	2	2	2	3
1121	四川省	成都市			锦江区	21岁-30岁	女	跳绳	高中/中专/高职/技校	＞10000元	1501-2000元	100元以下	1	1	1	1	5	1	1	3	3	4	5	5	5	4	4	2	1	1	1	1	1	4	4	1	1	1	1	1	1	2	1	1	1	4	1	1	2
1122	四川省	成都市			成华区	41岁-50岁	女	瑜伽/普拉提	大专	7001-10000元	2001元以上	101-300元	1	1	2	1	1	1	5	1	2	3	5	5	5	5	4	1	1	1	1	1	3	1	1	1	5	1	4	2	2	1	1	1	1	1	1	4	2
1123	四川省	成都市			青羊区	18岁-20岁	女	骑自行车	高中/中专/高职/技校	7001-10000元	1501-2000元	100元以下	2	3	3	4	2	3	3	4	3	4	3	2	3	4	4	3	3	3	3	3	3	2	3	4	3	3	3	2	3	3	3	3	3	3	3	3	2
1124	四川省	成都市			武侯区	21岁-30岁	女	网球	大专	＞10000元	2001元以上	100元以下	1	1	1	1	2	1	1	3	3	3	4	5	5	5	4	1	1	1	1	1	1	1	1	3	1	2	4	1	1	2	1	1	1	2	1	1	2
1125	四川省	成都市			金牛区	31岁-40岁	女	健身房锻炼（如器械训练、有氧运动等）	本科	＜3000元	2001元以上	101-300元	1	1	2	1	2	1	1	2	3	4	5	4	5	4	5	1	1	2	3	1	1	1	1	1	1	1	1	1	1	2	1	2	1	1	1	1	1
1126	四川省	成都市			金牛区	21岁-30岁	男	篮球	大专	＞10000元	2001元以上	301-500元	1	4	1	1	2	1	5	3	5	5	5	5	2	3	5	1	1	1	1	1	1	1	1	1	1	1	1	1	2	4	2	1	1	1	1	1	1
1127	四川省	成都市			锦江区	大于51岁	女	跳绳	本科	＜3000元	2001元以上	101-300元	4	4	4	4	4	4	3	2	2	3	2	2	2	5	3	3	4	3	3	3	4	3	3	4	4	4	3	3	3	4	4	4	4	5	4	4	4
1128	四川省	成都市			青羊区	31岁-40岁	男	广场舞	本科	3001-5000元	2001元以上	100元以下	1	1	1	1	1	1	1	4	4	4	5	4	5	5	4	1	2	1	1	1	1	1	1	1	1	1	1	1	2	1	1	1	1	1	1	5	1
1129	四川省	成都市			青羊区	21岁-30岁	男	网球	本科	5001-7000元	2001元以上	100元以下	2	4	1	1	1	1	2	3	3	4	1	3	5	5	5	1	5	5	1	2	1	1	2	3	1	2	1	1	1	1	1	1	2	1	1	1	1
1130	四川省	成都市			武侯区	18岁-20岁	男	足球	高中/中专/高职/技校	5001-7000元	2001元以上	100元以下	4	4	3	4	4	2	3	1	2	2	2	2	1	2	2	3	5	4	4	4	4	4	4	4	4	4	1	4	4	4	3	4	4	4	4	4	3
1131	四川省	成都市			青羊区	41岁-50岁	男	登山/徒步	大专	7001-10000元	2001元以上	100元以下	2	2	2	2	2	2	2	2	3	3	4	5	5	4	3	2	2	3	1	1	2	2	2	2	2	1	3	2	2	1	2	1	3	2	2	1	1
1132	四川省	成都市			金牛区	31岁-40岁	男	广场舞	本科	3001-5000元	2001元以上	100元以下	2	2	2	1	2	5	2	2	3	4	5	4	4	4	4	1	2	1	2	2	2	3	2	2	2	2	1	2	2	2	1	2	2	2	3	2	5
1133	四川省	成都市			金牛区	31岁-40岁	男	健身房锻炼（如器械训练、有氧运动等）	高中/中专/高职/技校	3001-5000元	1501-2000元	100元以下	3	1	1	1	2	1	1	3	3	4	5	5	4	4	5	1	1	1	5	1	2	2	2	1	1	1	1	1	1	1	2	1	1	1	1	2	1
1134	四川省	成都市			武侯区	31岁-40岁	男	跳绳	本科	5001-7000元	2001元以上	301-500元	3	4	2	3	4	3	3	2	5	4	2	3	3	3	3	3	4	2	3	3	3	3	3	4	3	3	5	2	4	2	4	3	3	3	4	2	2
1135	四川省	成都市			青羊区	41岁-50岁	男	健身房锻炼（如器械训练、有氧运动等）	高中/中专/高职/技校	7001-10000元	1501-2000元	100元以下	2	1	2	2	2	1	2	4	3	3	4	3	4	3	4	2	2	4	2	2	2	1	2	2	2	3	3	3	2	2	3	2	2	2	2	2	2
1136	四川省	成都市			武侯区	31岁-40岁	男	其他	本科	＞10000元	2001元以上	101-300元	2	4	1	1	1	1	1	2	3	4	5	4	5	4	5	1	1	1	1	1	1	1	2	1	1	1	1	1	1	1	1	5	1	1	1	1	1
1137	四川省	成都市			锦江区	41岁-50岁	男	其他	大专	3001-5000元	2001元以上	100元以下	5	3	1	2	1	2	2	2	4	3	4	4	3	4	4	2	2	2	3	1	3	2	2	2	3	2	4	3	2	2	2	2	2	3	2	2	2
1138	四川省	成都市			青羊区	大于51岁	男	跑步/散步/快走	高中/中专/高职/技校	＞10000元	1501-2000元	100元以下	4	4	4	1	4	4	4	2	2	3	2	2	2	1	2	4	4	4	4	4	2	5	4	4	4	4	4	4	4	4	5	5	4	4	4	4	4
1139	四川省	成都市			锦江区	31岁-40岁	男	跳绳	本科	3001-5000元	2001元以上	101-300元	3	2	1	2	4	3	1	3	4	4	3	4	4	4	1	1	2	2	5	1	2	2	2	2	3	2	2	2	2	2	2	3	3	2	2	2	3
1140	四川省	成都市			青羊区	21岁-30岁	男	健身房锻炼（如器械训练、有氧运动等）	本科	7001-10000元	2001元以上	100元以下	2	2	2	4	2	3	3	2	3	4	4	5	4	4	4	1	2	2	1	2	2	2	2	2	2	2	1	1	2	2	4	2	2	2	4	2	3
1141	四川省	成都市			青羊区	31岁-40岁	男	网球	高中/中专/高职/技校	7001-10000元	2001元以上	301-500元	4	3	3	3	4	2	3	4	3	3	3	3	3	3	3	3	3	3	3	4	2	2	3	3	3	3	3	2	3	3	3	1	3	3	3	3	3
1142	四川省	成都市			青羊区	41岁-50岁	女	乒乓球	本科	7001-10000元	2001元以上	100元以下	3	3	3	3	1	3	3	3	4	4	3	3	3	3	3	3	3	3	3	3	4	3	3	3	3	3	3	2	3	3	3	3	3	3	3	3	2
1143	四川省	成都市			成华区	31岁-40岁	男	其他	高中/中专/高职/技校	5001-7000元	1501-2000元	101-300元	1	4	1	1	1	3	1	1	2	2	4	4	4	5	1	1	1	1	1	1	1	1	1	1	1	1	1	1	1	1	1	2	2	3	1	1	1
1144	四川省	成都市			成华区	41岁-50岁	女	滑冰/滑板	高中/中专/高职/技校	5001-7000元	1501-2000元	301-500元	3	4	3	3	4	3	3	2	5	5	1	3	3	3	3	4	3	3	3	4	3	3	4	3	1	3	3	3	3	3	4	3	3	3	3	3	3
1145	四川省	成都市			武侯区	41岁-50岁	女	广场舞	本科	7001-10000元	2001元以上	301-500元	1	1	1	1	1	4	1	4	4	5	5	5	5	4	5	1	1	1	1	1	1	1	1	3	1	1	1	1	5	1	1	1	1	1	2	1	1
1146	四川省	成都市			成华区	31岁-40岁	女	足球	大专	3001-5000元	2001元以上	501元以上	4	4	4	4	4	5	4	3	5	5	1	2	3	1	2	4	5	5	4	5	4	3	4	4	4	2	5	4	4	4	5	4	4	3	3	4	4
1147	四川省	成都市			金牛区	31岁-40岁	男	武术/太极拳	本科	3001-5000元	2001元以上	101-300元	4	3	3	2	3	3	3	4	3	3	3	2	3	4	3	3	1	3	2	3	3	4	2	3	2	4	3	3	4	2	2	4	2	3	5	5	2
1148	四川省	成都市			成华区	21岁-30岁	女	武术/太极拳	本科	7001-10000元	2001元以上	101-300元	1	2	2	4	5	2	3	3	3	3	4	4	3	4	3	3	2	3	2	2	2	2	2	5	2	2	3	2	2	4	2	2	3	2	2	2	3
1149	四川省	成都市			武侯区	31岁-40岁	男	足球	本科	＜3000元	2001元以上	100元以下	5	1	1	1	2	1	1	2	3	4	5	5	5	5	4	1	1	1	1	1	1	1	5	1	1	1	1	1	2	4	1	2	1	1	1	2	1
1150	四川省	成都市			锦江区	21岁-30岁	女	其他	大专	＜3000元	2001元以上	101-300元	4	3	4	4	3	4	4	1	3	4	2	3	2	1	2	4	4	3	4	4	4	5	4	4	4	5	1	4	4	1	4	4	3	3	3	4	4
1151	四川省	成都市			成华区	31岁-40岁	男	网球	大专	＜3000元	2001元以上	100元以下	3	4	3	3	2	3	3	4	4	5	3	4	3	3	3	3	3	3	3	4	4	3	2	3	3	3	3	3	2	4	3	3	3	3	3	4	3
1152	四川省	成都市			青羊区	大于51岁	女	跳绳	高中/中专/高职/技校	7001-10000元	1501-2000元	301-500元	2	3	2	3	1	2	2	1	2	3	4	3	2	4	4	2	2	2	3	2	4	2	2	3	2	2	1	2	2	2	2	1	2	1	2	2	2
1153	四川省	成都市			成华区	31岁-40岁	男	骑自行车	本科	3001-5000元	2001元以上	101-300元	2	2	2	2	2	2	2	2	4	4	3	4	4	3	5	2	2	2	1	2	3	2	3	3	2	1	3	2	2	2	2	2	2	3	3	2	3
1154	四川省	成都市			成华区	31岁-40岁	男	骑自行车	本科	5001-7000元	2001元以上	101-300元	1	1	1	1	1	5	1	2	3	3	5	5	5	5	4	3	1	1	1	4	1	1	1	1	1	3	1	1	1	1	5	1	1	4	1	4	1
1155	四川省	成都市			武侯区	21岁-30岁	男	健身房锻炼（如器械训练、有氧运动等）	大专	3001-5000元	2001元以上	100元以下	2	2	2	2	3	2	3	3	3	3	4	5	4	4	3	2	1	3	3	2	2	2	2	3	5	3	2	1	2	2	2	3	1	2	2	3	1
1156	四川省	成都市			武侯区	31岁-40岁	女	骑自行车	高中/中专/高职/技校	＜3000元	1501-2000元	100元以下	2	3	2	1	2	3	1	2	3	4	5	4	4	4	5	2	4	2	2	3	2	3	5	2	2	2	1	2	2	2	1	1	2	2	1	3	3
1157	四川省	成都市			锦江区	31岁-40岁	女	广场舞	大专	＞10000元	2001元以上	101-300元	1	1	1	1	4	4	1	2	3	4	5	2	5	5	5	1	1	1	1	1	2	5	1	1	1	1	2	1	1	1	1	1	1	1	2	1	1
1158	四川省	成都市			武侯区	21岁-30岁	女	网球	大专	＜3000元	2001元以上	100元以下	4	3	2	1	2	2	1	3	3	3	4	1	5	4	4	3	2	1	3	2	3	5	2	2	2	3	2	2	2	2	2	4	2	1	1	2	2
1159	四川省	成都市			武侯区	31岁-40岁	女	瑜伽/普拉提	本科	3001-5000元	2001元以上	100元以下	2	2	3	2	2	2	2	2	3	4	4	4	5	4	4	2	3	2	2	1	2	4	2	2	2	3	3	1	3	1	3	3	1	3	3	5	2
1160	四川省	成都市			锦江区	31岁-40岁	男	登山/徒步	本科	5001-7000元	2001元以上	101-300元	2	1	1	2	1	1	2	3	4	4	5	5	5	5	5	1	1	1	3	5	1	1	1	1	1	1	1	1	1	3	2	1	2	1	5	4	1
1161	四川省	成都市			武侯区	21岁-30岁	女	乒乓球	本科	＞10000元	2001元以上	100元以下	2	2	2	2	2	3	2	2	3	4	4	3	4	4	4	4	2	2	1	2	2	3	2	4	2	2	2	3	2	1	1	3	2	1	3	2	4
1162	四川省	成都市			青羊区	41岁-50岁	女	滑冰/滑板	高中/中专/高职/技校	5001-7000元	1501-2000元	101-300元	5	1	2	1	1	1	5	2	5	5	4	5	3	5	5	1	1	1	2	1	1	1	1	4	1	1	5	1	1	1	1	1	1	1	1	1	1
1163	四川省	成都市			青羊区	31岁-40岁	女	乒乓球	高中/中专/高职/技校	＜3000元	1501-2000元	101-300元	3	2	2	2	2	2	2	2	4	4	4	5	4	4	5	2	1	2	2	3	2	2	2	1	1	2	2	2	1	1	2	2	1	3	3	3	1
1164	四川省	成都市			金牛区	31岁-40岁	女	跳绳	本科	5001-7000元	2001元以上	100元以下	4	4	4	4	4	3	4	3	3	3	4	2	1	2	2	4	4	4	4	4	5	4	4	4	4	4	4	4	4	4	5	4	3	4	5	4	4
1165	四川省	成都市			武侯区	31岁-40岁	女	网球	大专	3001-5000元	2001元以上	101-300元	1	4	2	3	5	5	3	3	4	3	2	1	2	2	1	4	4	4	4	4	4	1	4	4	4	4	4	3	3	5	4	4	4	4	4	5	4
1166	四川省	成都市			成华区	21岁-30岁	男	跳绳	高中/中专/高职/技校	7001-10000元	1501-2000元	101-300元	3	4	2	2	3	5	2	3	3	3	4	4	1	3	5	4	5	2	3	2	1	1	2	2	2	5	2	3	3	2	4	2	2	1	2	1	2
1167	四川省	成都市			青羊区	18岁-20岁	男	瑜伽/普拉提	高中/中专/高职/技校	5001-7000元	1501-2000元	100元以下	3	3	1	3	2	5	4	3	3	4	4	3	4	2	3	2	3	3	5	4	3	3	3	3	4	2	3	2	4	3	3	4	2	4	3	3	4
1168	四川省	成都市			金牛区	31岁-40岁	男	网球	高中/中专/高职/技校	＞10000元	1501-2000元	100元以下	1	2	2	2	2	2	1	2	3	3	4	4	4	5	4	4	2	3	2	2	2	3	2	2	2	2	1	1	2	2	2	2	2	2	2	2	2
1169	四川省	成都市			金牛区	41岁-50岁	男	网球	研究生	7001-10000元	2001元以上	100元以下	4	4	4	3	4	4	4	5	3	3	2	2	2	2	3	4	4	4	4	3	3	4	5	2	3	4	3	3	4	4	4	4	4	4	4	4	3
1170	四川省	成都市			成华区	31岁-40岁	女	游泳	大专	3001-5000元	2001元以上	501元以上	3	4	4	2	4	3	3	2	2	2	1	1	2	3	3	3	4	4	3	4	4	5	5	4	4	4	4	4	4	5	4	3	4	3	5	1	5
1171	四川省	成都市			金牛区	31岁-40岁	女	跑步/散步/快走	大专	3001-5000元	2001元以上	100元以下	2	2	2	3	2	3	2	3	4	3	1	4	4	4	4	3	2	2	3	2	2	1	2	4	2	2	2	2	2	2	2	3	1	3	2	3	2
1172	四川省	成都市			金牛区	大于51岁	男	健身房锻炼（如器械训练、有氧运动等）	本科	＜3000元	2001元以上	501元以上	4	4	4	4	4	4	4	2	5	4	2	2	3	2	2	1	3	4	4	4	4	4	3	4	3	5	5	4	4	5	5	5	3	4	4	5	3
1173	四川省	成都市			青羊区	31岁-40岁	男	滑冰/滑板	本科	＜3000元	2001元以上	100元以下	2	2	2	1	1	2	2	2	3	4	4	2	3	4	2	2	2	2	2	2	3	2	3	2	2	2	2	2	2	3	2	1	5	3	1	1	1
1174	四川省	成都市			金牛区	21岁-30岁	女	骑自行车	高中/中专/高职/技校	＞10000元	1501-2000元	100元以下	2	2	2	2	3	2	2	3	3	3	4	4	4	4	4	3	2	2	2	2	2	2	2	3	2	2	1	3	2	2	3	1	2	5	1	2	2
1175	四川省	成都市			金牛区	21岁-30岁	男	登山/徒步	大专	3001-5000元	2001元以上	100元以下	2	2	2	2	2	2	2	2	3	4	4	4	5	4	5	2	2	3	2	2	2	2	2	1	2	3	2	2	2	3	2	2	1	2	2	2	2
1176	四川省	成都市			武侯区	大于51岁	女	滑冰/滑板	本科	7001-10000元	2001元以上	301-500元	1	1	5	1	2	1	1	3	5	5	4	5	2	5	4	2	2	1	3	1	1	1	5	1	1	1	1	1	2	1	1	1	1	1	1	1	1
1177	四川省	成都市			锦江区	31岁-40岁	男	广场舞	本科	＞10000元	2001元以上	301-500元	2	3	2	3	3	3	2	3	1	2	4	4	4	4	4	2	1	2	5	2	2	2	2	2	2	1	2	2	1	2	2	2	2	2	2	2	2
1178	四川省	成都市			武侯区	21岁-30岁	男	跳绳	大专	＞10000元	2001元以上	100元以下	1	1	1	1	2	1	1	2	4	4	5	5	5	5	5	1	1	2	1	2	2	1	1	1	1	1	1	2	1	1	1	2	1	1	1	1	1
1179	四川省	成都市			锦江区	21岁-30岁	女	登山/徒步	高中/中专/高职/技校	5001-7000元	1501-2000元	100元以下	1	1	1	1	1	1	1	2	4	4	4	5	5	5	5	1	1	2	1	1	1	2	1	1	2	1	1	5	1	1	2	1	1	4	1	2	1
1180	四川省	成都市			锦江区	大于51岁	女	跳绳	本科	＞10000元	2001元以上	100元以下	2	2	2	2	2	2	3	1	4	5	4	4	4	4	4	2	2	2	2	2	3	2	2	2	2	2	5	2	5	1	2	2	2	2	2	2	2
1181	四川省	成都市			成华区	31岁-40岁	女	游泳	本科	＜3000元	2001元以上	101-300元	2	2	2	2	5	2	2	2	4	4	3	4	3	2	4	3	2	4	2	2	1	2	3	2	2	3	4	2	1	2	2	3	2	2	2	1	2
1182	四川省	成都市			金牛区	41岁-50岁	女	滑冰/滑板	高中/中专/高职/技校	7001-10000元	1501-2000元	100元以下	3	4	2	3	3	3	3	3	5	4	3	4	3	5	3	3	3	3	3	2	3	4	3	3	2	3	3	2	3	2	3	3	3	2	3	4	3
1183	四川省	成都市			成华区	21岁-30岁	男	健身房锻炼（如器械训练、有氧运动等）	本科	＞10000元	2001元以上	100元以下	2	3	2	2	2	3	2	2	3	4	5	5	3	4	3	2	2	2	2	2	2	2	2	2	1	2	2	2	4	2	2	2	5	2	2	2	2
1184	四川省	成都市			武侯区	41岁-50岁	女	游泳	高中/中专/高职/技校	＞10000元	1501-2000元	100元以下	3	3	4	2	3	2	4	1	5	4	3	3	3	2	3	4	2	3	3	4	3	3	3	3	3	4	3	2	4	5	4	4	4	2	4	3	4
1185	四川省	成都市			锦江区	21岁-30岁	男	其他	大专	3001-5000元	2001元以上	100元以下	3	2	2	2	5	1	1	2	3	3	3	5	4	4	4	3	2	1	2	2	2	1	2	4	2	2	2	3	2	2	2	3	2	2	2	3	2
1186	四川省	成都市			青羊区	31岁-40岁	女	广场舞	大专	3001-5000元	2001元以上	101-300元	4	3	3	3	3	4	3	2	3	4	4	3	3	3	3	2	2	2	3	3	3	3	3	3	3	3	3	3	3	4	3	3	3	3	3	3	4
1187	四川省	成都市			青羊区	31岁-40岁	女	广场舞	高中/中专/高职/技校	7001-10000元	1501-2000元	100元以下	1	1	1	1	1	2	1	3	4	4	5	5	1	2	5	1	1	1	2	1	2	1	1	1	1	1	4	1	1	1	1	1	1	4	2	3	1
1188	四川省	成都市			成华区	大于51岁	女	篮球	初中及以下	3001-5000元	1500元及以下	101-300元	2	3	2	3	2	2	2	2	5	5	4	4	3	5	4	2	2	2	1	2	2	1	2	2	1	2	2	2	1	2	2	2	3	2	4	3	1
1189	四川省	成都市			金牛区	21岁-30岁	女	羽毛球	研究生	7001-10000元	2001元以上	100元以下	5	3	4	3	3	3	4	4	4	3	3	3	2	3	3	3	4	3	3	3	3	3	3	3	3	3	3	1	3	3	3	3	3	3	3	2	2
1190	四川省	成都市			青羊区	31岁-40岁	女	登山/徒步	本科	＞10000元	2001元以上	301-500元	3	2	2	3	1	5	2	3	2	3	2	4	3	4	4	2	2	2	4	2	2	2	2	2	2	1	2	2	2	2	1	2	2	2	3	1	2
1191	四川省	成都市			武侯区	21岁-30岁	男	其他	本科	＞10000元	2001元以上	301-500元	2	1	2	2	1	2	2	1	4	4	4	4	4	4	4	2	1	3	2	2	2	2	1	1	1	2	2	1	5	2	2	3	2	2	2	1	3
1192	四川省	成都市			武侯区	21岁-30岁	男	跑步/散步/快走	大专	3001-5000元	2001元以上	101-300元	1	1	1	1	4	5	1	3	4	3	4	5	5	1	5	1	1	1	2	2	2	2	3	1	1	1	2	1	1	2	1	1	1	1	3	1	4
1193	四川省	成都市			金牛区	31岁-40岁	女	健身房锻炼（如器械训练、有氧运动等）	大专	7001-10000元	2001元以上	100元以下	3	2	1	2	1	1	2	3	4	4	4	3	4	3	3	4	2	2	2	2	2	3	2	2	3	2	2	2	2	2	2	2	2	2	2	1	2
1194	四川省	成都市			青羊区	31岁-40岁	男	网球	本科	3001-5000元	2001元以上	100元以下	2	2	1	2	2	2	2	4	3	3	4	4	3	4	4	3	2	2	2	2	2	3	2	3	5	3	2	2	2	2	3	2	1	2	2	2	2
1195	四川省	成都市			青羊区	21岁-30岁	男	武术/太极拳	大专	3001-5000元	2001元以上	101-300元	2	2	2	1	2	2	2	4	3	4	4	4	5	1	4	2	2	2	2	2	2	2	1	2	2	2	2	2	2	2	4	3	1	2	2	2	2
1196	四川省	成都市			锦江区	21岁-30岁	男	羽毛球	大专	3001-5000元	2001元以上	101-300元	1	2	2	1	2	2	2	3	4	4	4	4	4	4	5	1	2	3	2	2	2	2	2	2	1	2	3	3	2	2	3	2	2	3	2	2	2
1197	四川省	成都市			青羊区	21岁-30岁	女	滑冰/滑板	高中/中专/高职/技校	3001-5000元	1501-2000元	100元以下	3	2	2	1	2	2	2	2	3	4	3	3	4	5	4	3	4	4	3	2	2	3	1	3	2	2	2	2	2	2	2	2	1	3	2	1	2
1198	四川省	成都市			成华区	21岁-30岁	男	骑自行车	本科	3001-5000元	2001元以上	100元以下	1	2	4	1	1	2	1	3	4	4	5	5	5	5	5	2	1	1	1	1	2	1	1	1	1	1	1	5	1	1	1	1	1	1	1	1	1
1199	四川省	成都市			锦江区	21岁-30岁	男	滑冰/滑板	大专	3001-5000元	2001元以上	100元以下	2	2	2	3	2	5	2	2	3	4	4	4	4	4	4	2	2	2	2	2	3	1	2	2	4	3	3	2	4	2	1	4	1	2	2	2	2
1200	四川省	成都市			武侯区	21岁-30岁	男	跳绳	本科	3001-5000元	2001元以上	100元以下	2	2	1	2	2	2	3	2	3	4	4	4	4	3	1	2	1	2	4	2	2	3	2	2	2	2	2	2	2	2	1	2	2	2	1	2	3
1201	四川省	成都市			锦江区	41岁-50岁	女	游泳	本科	3001-5000元	2001元以上	100元以下	3	2	2	2	2	3	3	2	3	3	3	3	3	2	2	3	3	1	3	3	2	3	4	1	3	3	3	2	3	4	2	3	4	3	1	3	3
1202	四川省	成都市			武侯区	21岁-30岁	男	骑自行车	大专	5001-7000元	2001元以上	101-300元	1	5	5	1	2	4	3	3	4	4	4	4	4	2	4	2	3	2	2	2	2	2	2	1	1	2	2	2	2	3	2	1	3	2	2	2	2
1203	四川省	成都市			锦江区	21岁-30岁	男	跑步/散步/快走	大专	＜3000元	2001元以上	100元以下	1	1	1	3	1	1	1	3	3	4	4	5	5	5	5	3	1	1	5	5	1	4	1	1	5	5	1	1	1	5	1	1	1	1	1	1	1
1204	四川省	成都市			金牛区	31岁-40岁	男	网球	大专	＞10000元	2001元以上	101-300元	1	1	1	1	1	3	1	4	5	5	1	5	4	5	5	1	1	1	1	1	1	1	1	1	1	1	1	2	1	1	2	1	4	1	4	1	1
1205	四川省	成都市			成华区	31岁-40岁	女	瑜伽/普拉提	研究生	3001-5000元	2001元以上	501元以上	1	4	5	5	5	5	5	3	4	4	1	1	5	1	1	5	5	5	5	5	4	1	5	5	5	5	5	4	5	5	5	5	5	5	5	5	5
1206	四川省	成都市			青羊区	31岁-40岁	女	羽毛球	本科	5001-7000元	2001元以上	100元以下	2	2	2	1	1	2	3	2	3	4	4	4	4	3	4	2	2	2	2	2	2	2	3	2	2	5	2	2	3	3	1	2	2	2	2	5	3
1207	四川省	成都市			金牛区	41岁-50岁	男	滑冰/滑板	本科	7001-10000元	2001元以上	100元以下	1	5	4	1	5	1	1	3	3	4	4	5	5	5	5	2	1	2	1	1	2	1	1	2	1	1	1	1	1	1	4	1	1	1	1	1	1
1208	四川省	成都市			锦江区	41岁-50岁	女	跑步/散步/快走	大专	5001-7000元	2001元以上	301-500元	1	1	1	1	1	1	1	4	4	3	5	5	5	5	5	1	1	1	1	1	1	1	1	3	1	1	1	1	1	1	1	1	1	1	4	1	2
1209	四川省	成都市			金牛区	21岁-30岁	女	游泳	高中/中专/高职/技校	3001-5000元	2001元以上	101-300元	3	1	2	2	2	1	2	2	4	4	5	3	4	4	4	1	3	3	2	1	2	2	2	1	3	2	3	1	2	2	4	2	2	2	3	1	2
1210	四川省	成都市			成华区	21岁-30岁	女	篮球	大专	＞10000元	2001元以上	301-500元	1	3	2	3	1	1	1	4	4	4	2	4	5	5	5	1	1	1	1	1	1	1	1	1	1	1	1	1	1	2	2	1	1	1	1	1	1
1211	四川省	成都市			金牛区	31岁-40岁	男	游泳	本科	＜3000元	2001元以上	101-300元	1	1	2	2	1	2	2	1	3	3	4	4	4	3	4	2	2	2	2	2	2	2	2	2	2	2	2	2	2	2	2	1	2	2	1	2	2
1212	四川省	成都市			金牛区	31岁-40岁	女	跳绳	高中/中专/高职/技校	5001-7000元	1501-2000元	100元以下	5	2	1	1	1	1	1	3	3	3	5	4	5	5	5	1	1	1	1	1	1	1	2	2	1	1	1	1	1	1	1	1	2	1	2	1	1
1213	四川省	成都市			武侯区	大于51岁	男	广场舞	大专	5001-7000元	2001元以上	100元以下	3	3	3	4	3	3	3	2	5	5	4	3	3	3	4	3	3	3	3	5	3	3	5	3	3	4	3	2	3	4	3	4	3	3	4	3	4
1214	四川省	成都市			金牛区	41岁-50岁	男	跳绳	本科	3001-5000元	2001元以上	100元以下	4	2	3	3	3	5	3	1	3	3	3	3	2	3	5	3	2	5	3	3	3	2	4	3	3	3	3	3	3	4	3	3	2	3	3	4	3
1215	四川省	成都市			成华区	31岁-40岁	女	羽毛球	本科	3001-5000元	2001元以上	100元以下	2	2	2	5	2	3	2	2	3	4	4	4	4	3	4	5	2	2	1	2	2	3	3	2	2	2	2	2	2	2	2	4	1	2	2	2	2
1216	四川省	成都市			金牛区	21岁-30岁	男	健身房锻炼（如器械训练、有氧运动等）	本科	＜3000元	2001元以上	100元以下	1	1	2	3	2	1	2	3	3	4	4	4	4	3	4	2	1	2	1	2	5	1	1	2	1	2	1	2	2	2	2	2	2	2	2	2	2
1217	四川省	成都市			锦江区	18岁-20岁	男	跑步/散步/快走	初中及以下	5001-7000元	1500元及以下	100元以下	2	2	2	5	3	2	2	5	3	3	5	4	5	4	4	2	5	3	1	2	2	4	2	2	2	2	1	3	1	4	3	2	2	2	2	2	2
1218	四川省	成都市			武侯区	31岁-40岁	女	篮球	本科	7001-10000元	2001元以上	100元以下	3	2	2	2	2	2	2	2	3	4	5	4	4	4	4	2	2	2	2	2	3	1	1	2	3	1	2	2	2	1	1	2	3	5	2	2	2
1219	四川省	成都市			青羊区	21岁-30岁	女	广场舞	本科	3001-5000元	2001元以上	101-300元	4	3	3	3	3	3	4	4	4	5	3	3	3	4	3	3	3	4	3	1	4	3	3	2	2	3	3	2	3	5	3	4	3	1	4	4	4
1220	四川省	成都市			锦江区	21岁-30岁	男	篮球	本科	5001-7000元	2001元以上	301-500元	1	1	1	1	2	1	2	3	5	4	4	5	5	5	5	1	1	1	1	4	1	1	5	1	5	1	1	1	1	1	1	1	1	1	1	1	1
1221	四川省	成都市			金牛区	18岁-20岁	女	跳绳	初中及以下	5001-7000元	1501-2000元	101-300元	3	2	1	1	2	1	1	4	3	3	5	4	5	5	5	1	1	3	1	1	1	2	1	1	2	2	1	1	1	1	1	1	1	1	2	1	1
1222	四川省	成都市			金牛区	31岁-40岁	男	游泳	高中/中专/高职/技校	7001-10000元	1501-2000元	301-500元	3	1	1	2	1	1	1	1	2	2	5	5	5	4	2	1	1	1	1	1	1	1	2	1	2	1	2	2	1	2	1	5	1	1	2	1	3
1223	四川省	成都市			成华区	21岁-30岁	男	羽毛球	高中/中专/高职/技校	5001-7000元	2001元以上	101-300元	3	4	3	4	3	3	3	1	4	3	3	4	3	3	3	3	3	1	3	3	3	2	3	3	3	3	3	3	2	2	2	2	4	4	3	3	3
1224	四川省	成都市			武侯区	21岁-30岁	男	滑冰/滑板	高中/中专/高职/技校	3001-5000元	2001元以上	100元以下	1	1	1	1	5	2	1	1	4	5	5	5	5	4	5	1	1	5	1	3	1	1	4	2	1	1	1	1	1	2	1	1	1	1	1	1	1
1225	四川省	成都市			金牛区	31岁-40岁	男	网球	高中/中专/高职/技校	5001-7000元	1501-2000元	100元以下	1	1	1	1	1	1	4	3	4	4	5	5	5	5	4	1	1	3	1	1	1	5	1	1	1	5	1	1	1	2	1	1	5	1	2	1	1
1226	四川省	成都市			成华区	31岁-40岁	男	网球	大专	3001-5000元	2001元以上	101-300元	3	3	2	2	3	4	3	3	4	4	3	4	3	4	2	3	4	3	3	4	3	2	3	3	3	3	3	3	2	1	3	3	1	4	3	2	3
1227	四川省	成都市			锦江区	31岁-40岁	女	游泳	本科	＜3000元	2001元以上	100元以下	2	2	2	2	2	2	3	3	3	4	4	3	4	4	4	2	2	3	2	2	2	2	2	2	2	2	3	2	5	1	2	2	2	1	1	2	2
[truncated: 46 more columns]
